# Supplementary material for: Causes and risk factors for an acute kidney injury outbreak among children in The Gambia, June – September 2022: A case-cohort study
Source: PLoS One. 2025 Jun 12;20(6):e0324931. doi: 10.1371/journal.pone.0324931 (PMC12161566; doi:10.1371/journal.pone.0324931)
Supplement: S1 — (XLSX) [file pone.0324931.s001.xlsx]

## Sheet: Database
Id	Case	Agemths	Childsex	Childrgn	Urban	Caregiver	RCrgvChild	RCrgvChild_recod	Mothrocuup	Mothreduc	Educ_Mthr2	Fathroccup	Fathreduc	Headfmly	Headfmly_recod	Headoccup	Head_educ	Educ_Hd2	Floodinghm	Electricity	Refrigerator	Television	Primwtsrce	Primwtsrce_recod	level_income	levelincome_recod	Weight	Height	Muac	Malnutrition	Prematurity	HwAKI	HwtoldLD	Medicine_1	Did_Surgery	Did_Hospit	Did_Scorpions	Fever	Cough	Vomiting	Los_Appetite	Run_Nose	Anuria	Che_Pain	Rash	Sho_Breath	Dia_Malaria	Wheezing	Blooddr
1	0	48	1	LRR	0	1	Mother	1		Secondary	1		Quranic only (no formal education)	Grandfather	Grandparent		Quranic only (no formal education)	0	0	0	0	0	Private tube well or borehole	2	2	3				0	0	0	0	0	0	0	0	0	0	0	0	1	0	0	0	0	0	0	0
2	1	21	1	LRR	0	1	Mother	1		Secondary	1			Father	Father		None	0		0	0	0	Private tube well or borehole	2	2	3				0	0		0	0	1	0	0	1	1	1	1	0	1	1	0		0	0
3	0	60	1	LRR	0	1	Mother	1		Quranic Only	0			Father	Father		Quranic only (no formal education)	0	0	0	0	0	Public tap or standpipe	2	2	3					0	0	0	0	0	0	0	0	0	1	0	1	0	0		0	0	0	0
4	0	36	0	LRR	0	1	Mother	1		Quranic Only	0			Father	Father		Quranic only (no formal education)	0	1	0	1	1	Public tap or standpipe	2	4	2				0	0	0	0	0	0	0	0	0	1	0		0	0	0	0	0	0	0	0
5	0	34	0	WR1	1	1	Mother	1	Housewife	Quranic Only	0			Father	Father	Farmer other than herdsman	Secondary	1	0	1	0	1	NAWEC water	3	5	1				0	0	0	0	0	0	0	0	1	1	1	1	1	0	1	0	0	0	1	0
6	0	107	0	WR1	1	0	Grandmother	3	Businessperson	None	0			Father	Father	Businessperson	Quranic only (no formal education)	0	1	0	0	0	Public tap or standpipe	2	2	3				0	0	0	0	0	0	0	0	0	0	0	1	0	0	0	0	0	0	0	0
7	1	6	1	WR1	1	0	Father	2				Businessperson	Secondary	Mother	Mother	Businessperson	Secondary	1		1	1	1	NAWEC water	3	6	1				2	0		0	0	0	0	0	1	1	1	1	0	1	0	0	1	0	0	0
8	0	34	1	WR1	1	1	Mother	1	Housewife	None	0			Father	Father	Businessperson	Quranic only (no formal education)	0	0	1	1	1	NAWEC water	3	6	1		92	13.8	0	0	0	0	0	0	0	0	0	0	0	0	0	0	0	0	0	0	0	0
10	1	24	0	WR2	1	0	Father	2	Businessperson	None	0			Father	Father	Businessperson	Secondary	1		1	1	1	NAWEC water	3	6	1				0	0		0	1	0	0	0	1	0	1	1	0	1	0	0	0	0	0	0
11	1	7	0	WR2	1	0	Father	2	Farming or fishing business	Secondary	1			Father	Father	Carpentry or masonry	None	0		1	1	1	Public tap or standpipe	2	5	1				0	0		0	0	0	0	0	1	1	1	1	0	0	1	0	0	0	0	0
12	1	6	0	WR1	1	1	Mother	1	Petty Trader	Quranic Only	0			Father	Father	Tailoring	Secondary	1		1	0	0	NAWEC water	3	4	2				0	0		0	0	0	0	0	1	0	0	0	0	1	0	0	0	0	0	0
13	0	47	1	WR2	1	1	Mother	1				Businessperson	Quranic only (no formal education)	Mother	Mother	Housewife	Quranic only (no formal education)	0	0	0	0	0	Public tap or standpipe	2	2	3	15.4	37	14	0	0	0	0	1	0	0	0	0	0	0	0	0	0	0	1	0	0	0	0
14	0	35	0	WR2	1	1	Mother	1				Businessperson	Tertiary	Mother	Mother	Businessperson	Tertiary	1	1	1	1	1	NAWEC water	3	6	1	8.6	90		0	0	0	0	0	0	0	0	0	1	0	0	1	0	0	0	0	0	0	0
15	1	12	0	WR1	1	1	Mother	1	Farming or fishing business	Quranic Only	0			Father	Father	Carpentry or masonry	Primary	0		1	0	1	NAWEC water	3	5	1				0	0		0	0	0	0	0	1	1	1	1	0	1	0	0	0	0	0	1
16	0	13	1	WR2	1	1	Mother	1	Farming or fishing business	None	0			Father	Father	Teacher	Quranic only (no formal education)	0	0	1	1	1	NAWEC water	3	6	1	8.4	28	13	0	0	0	0	0	0	0	0	0	0	0	0	0	0	0	0	0	0	0	0
18	0	14	1	WR1	1	1	Mother	1	Housewife	Quranic Only	0			Father	Father	Maison	Quranic only (no formal education)	0	0	0	0	0	NAWEC water	3	3	2	7.2	62	11.7	0	0	0	0	0	0	0	0	0	0	0	0	0	0	0	1	0	0	0	0
19	0	49	1	WR1	1	1	Mother	1	Businessperson	Secondary	1			Father	Father	Artist	Secondary	1	0	1	1	1	Public tap or standpipe	2	5	1	12.5	99	13.5	0	0	0	0	0	0	0	0	1	1	0	0	1	0	0	0	0	0	0	0
20	0	79	0	WR2	1	1	Mother	1				Teacher	Tertiary	Mother	Mother	Teacher	Tertiary	1	0	1	1	1	NAWEC water	3	6	1	20.3	126		0	0	0	0	0	0	0	0		0	0	0	0	0	0	0	0	0	0	0
21	0	27	0	WR2	1	1	Mother	1			0	Transportation (driver etc.)	Quranic only (no formal education)	Mother	Mother	Transportation (driver etc.)	Quranic only (no formal education)	0	1	1	1	1	NAWEC water	3	6	1	11.1	31	14	0	1	0	0	0	0	0	0	1	1	0	1	0	0	1	0	0	0	0	0
22	1	41	1	WR2	1	1	Mother	1	Petty Trader	Tertiary	1			Father	Father	Civil servant	Secondary	1		0	0	0	Private tube well or borehole	2	2	3				0	0		0	0	0	0	0	1	0	1	1	0	1	0	0	1	0	1	0
23	0	21	1	WR2	1	1	Mother	1	Housewife	None	0			Father	Father	Teacher	Tertiary	1	0	0	0	0	Private tube well or borehole	2	2	3	10.1	83	13.4	0	0	0	0	0	0	0	0	0	1	0	0	1	0	0	0	0	0	0	0
24	0	86	1	WR2	1	1	Mother	1	Housewife	None	0			Father	Father	Business	Secondary	1	1	0	0	0	Public tap or standpipe	2	2	3	15.4	111	14	0	0	0	0	1	0	0	0	0	0	0	0	0	0	1	0	0	1	0	0
25	0	33	0	WR2	1	1	Mother	1	Housewife	Secondary	1			Father	Father	Business	Secondary	1	0	1	0	1	Public tap or standpipe	2	4	2	13.5	92.5		0	0	0	0	0	0	0	0	1	1	1	0	0	0	1	1	0	0	0	0
26	0	21	0	URR	0	1	Mother	1	Housewife	Primary	0	Electrician	Quranic only (no formal education)	Grandfather	Grandparent	Farmer other than herdsman	Quranic only (no formal education)	0	0	1	1	1	NAWEC water	3	6	1	10.1	77	15	0	0	0	0	1	0	0	0	1	0	0	0	1	0	0	0	0	0	0	0
27	0	69	1	URR	0	1	Mother	1	Farming or fishing business	Quranic Only	0	Businessperson	Quranic only (no formal education)	Grandfather	Grandparent	Farmer other than herdsman	Quranic only (no formal education)	0	1	1	1	1	Public tap or standpipe	2	5	1	19.5	117	15	0	0	0	0	1	0		0	0	0	1	0	0	0	0	0	0	1	0	1
28	0	14	1	WR1	1	1	Mother	1	Farming or fishing business	Quranic Only	0	Carpentry or masonry	Quranic only (no formal education)	Grandfather	Grandparent	Teacher	Quranic only (no formal education)	0	0	1	1	1	NAWEC water	3	6	1	9.7	76	14	0	0	0	0	1	0	0	0	1	1	1	0	1	0	0	1	0	0	1	1
29	0	14	0	WR1	1	0	Father	2	Housewife	Secondary	1			Father	Father	Electronic	Secondary	1	0	1	0	1	Private tube well or borehole	2	4	2	5.3	75.3	12.7	1	1	0	0	0	0	0	0	0	0	0	0	0	0	0	0	0	0	0	0
30	1	20	0	URR	0	1	Mother	1	Farming or fishing business	None	0			Father	Father	Farmer other than herdsman	Quranic only (no formal education)	0		1	1	1	Public tap or standpipe	2	5	1				2	0		0		0	0	0	1	0	0	1	0	1	0	0	0	0	0	0
31	1	31	1	URR	0	1	Mother	1	Housewife	None	0			Father	Father	Tailor	None	0		1	0	1	Public tap or standpipe	2	4	2				2	0		0		0	0	0	0	0	0	0	0	1	0	0	0	0	0	0
32	0	69	0	URR	0	1	Mother	1	Housewife	None	0			Father	Father	Driver	None	0	0	1	0	0	Public tap or standpipe	2	3	2	11.1	109	16.1	0	0	0	0		0	0	0	0	1	0	0	0	0	0	0	0	0	0	0
33	0	13	0	WR1	1	1	Mother	1	Beautician/hairdresser/etc.		0		Tertiary	Uncle	Non-relative	Transportation (driver etc.)	None	0	1	1	0	1	Unprotected well	1	3	2	6.6	65	13	0	0	0	0	0	0	0	0	1	0	0	0	1	0	0	1	0	0	0	0
34	0	56	0	WR2	1	1	Mother	1				Teacher	Tertiary	Mother	Mother	Teacher	Tertiary	1	0	1	1	1	NAWEC water	3	6	1	9.8	111		0	0	0	0	0	0	0	0	0	1	0	0	0	0	0	0	0	1	0	0
35	0	69	0	CRR	0	1	Mother	1	Farming or fishing business	Quranic Only	0			Father	Father	Farmer other than herdsman	Quranic only (no formal education)	0	0	0	0	1	Public tap or standpipe	2	3	2	12.5	40	12.6	0	0	0	0	0	0	0	0	0	0	0	0	0	0	0	0	0	0	0	0
36	0	13	1	WR1	1	1	Mother	1	Housewife	Primary	0			Father	Father	Security	Quranic only (no formal education)	0	0	1	0	1	NAWEC water	3	5	1	13.3	90	15	0	0	0	0	1	0	0	0	0	0	1	0	0	0	0	1	0	0	0	0
37	0	44	1	NBWR	0	0	Grandmother	3	Security	Secondary	1			Father	Father	Fishing	Quranic only (no formal education)	0	0	0	0	1	Protected well (has a raised edge and usually a cover and lining)	2	3	2	18.4	41	7	0	0	0	0	0	0	0	0	0	0	0	0	0	0	0	0	0	0	0	0
38	0	38	1	NBWR	0	1	Mother	1	Farming or fishing business	Primary	0			Father	Father	Petty Trader	Quranic only (no formal education)	0	0	0	0	0	Unprotected well	1	1	3				0	0	0	0	0	0	0	0	1	0	1	0	0	0	0	0	0	0	0	0
39	0	16	0	NBWR	0	1	Mother	1	Teacher	Tertiary	1			Father	Father	Carpentry or masonry	Secondary	1	1	0	0	0	Private tube well or borehole	2	2	3	9.2	30	7	0	0	0	0	1	0	0	0	1	1	1	1	0		0	0	1	0	0	0
40	1	60	1	NBWR	0	0	Aunt	4	Petty Trader	None	0	Transportation (driver etc.)	None	Grandfather	Grandparent	Police officer	Secondary	1		0	0	0	NAWEC water	3	3	2				0	0		0	1	0	0	0	1	1	1	0	0	0	0	0	0	0	0	0
41	0	36	1	WR1	1	1	Mother	1	Housewife	Secondary	1			Father	Father	Civil Aviation officer	Tertiary	1	1	1	1	1	NAWEC water	3	6	1	14.3	97	16.5	0	0	0	0	1	0	0	0	1	1	0	0	1	0	1	0	0	1	0	0
42	0	85	0	WR1	1	0	Aunt	4	Housewife	Secondary	1	Businessperson	None	Uncle	Non-relative	Custom officer GIA	Tertiary	1	0	1	1	1	NAWEC water	3	6	1	18.3	118	14.4	0	0	0	0	1	0	0	0	0	0	0	0	0	0	1	0	0	0	0	0
43	1	5	1	WR1	1	1	Mother	1	Housewife	Quranic Only	0			Father	Father	Construction	Quranic only (no formal education)	0		1	1	1	NAWEC water	3	6	1				0	0		0	0	0	0	0	0	0	0	0	0	1	0	0	1	0	0	0
44	0	12	1	WR1	1	0	Grandmother	3	Housewife	Quranic Only	0	Businessperson	None	Grandmother	Grandparent	Housewife	Quranic only (no formal education)	0	0	1	1	1	NAWEC water	3	6	1	7	65	13.8	0	0	0	0	1	0	0	0	0	0	0	0	0	0	0	1	0	0	0	0
45	0	45	0	WR1	1	1	Mother	1	Cashier	Tertiary	1	Conductor	Tertiary	Grandfather	Grandparent	Driver	None	0	0	1	1	1	NAWEC water	3	6	1	8.4	37.5	16.4	0	0	0	0	0	0	0	0	0	1	0	0	0	0	0	0	0	0	0	0
46	0	50	1	WR1	1	0	Father	2	Housewife	None	0	Businessperson	Secondary	Grandfather	Grandparent	Driver	None	0	1	1	1	1	NAWEC water	3	6	1	15.4	94	16.3	0	0	0	0	1	0	0	0	1	1	1	1	0	0	1	0	1	0	1	0
47	0	19	1	WR1	1	1	Mother	1	Petty Trader	None	0			Father	Father	Meachni	None	0	1	1	1	1	Private tube well or borehole	2	5	1	24	81	17	0	1	0	0	0	0	0	0	1	1	1	0	1	0	0	0	0	1	0	0
48	1	21	1	WR1	1	0	Father	2	Petty Trader	Quranic Only	0			Father	Father	Eco Tourism	Tertiary	1		1	1	1	NAWEC water	3	6	1				0	0		0	0	0	0	0	1	1	1	0	0	1	1	0	1	0	1	0
49	0	37	1	WR1	1	1	Mother	1	Housewife	None	0			Father	Father	Souldier( Civil servant)	Tertiary	1	1	1	1	1	NAWEC water	3	6	1	34	99	14.5	0	0	0	0	0	0	0	0	0	1	0	0	0	0	0	0	0	1	0	0
50	0	11	0	WR1	1	1	Mother	1	Religious leader	Quranic Only	0			Father	Father	Petty Trader	Quranic only (no formal education)	0	1	1	1	1	NAWEC water	3	6	1		45.3	15	0	0	0	0	0	0	0	0	0	0	0	0	0	0	0	0	0	0	0	0
51	0	50	1	URR	1	1	Mother	1	Housewife	Primary	0			Father	Father	Farmer other than herdsman	Quranic only (no formal education)	0	0	1	1	1	NAWEC water	3	6	1	13.8	91.5	14.5	0	0	0	0	0	0	0	0	1	1	0	0	0	0	1	0	0	0	1	0
52	0	16	1	URR	0	1	Mother	1	Housewife	Quranic Only	0	Farmer other than herdsman	Quranic only (no formal education)	Uncle	Non-relative	Farmer other than herdsman	Quranic only (no formal education)	0	0	1	1	1	NAWEC water	3	6	1	8.3	79.8	12.8	0	0	0	0	1	0	0	0	1	1	1	1	1	0		1	0	1	1	0
53	0	42	1	WR2	1	1	Mother	1	Farming or fishing business	Secondary	1			Father	Father	Abroad	Secondary	1	0	1	1	1	NAWEC water	3	6	1	19.2	100	21	0	0	0	0	0	0	0	0	0	1	0	0	0	0	0	1	0	0	0	0
54	0	50	0	WR2	1	1	Mother	1	Housewife	Primary	0			Father	Father	Businessperson	Secondary	1	0	1	0	1	NAWEC water	3	5	1	15.3	97	15.1	0	0	0	0	0	0	0	0	0	0	0	0	0	0	1	0	0	0	0	0
55	1	18	1	URR	0	1	Mother	1	Beautician/hairdresser/etc.	Quranic Only	0	Fishing	Quranic only (no formal education)	Brother	Non-relative	Painter man	Primary	0		1	0	0	Public tap or standpipe	2	3	2				0	0		0	1	0	0	0	1	0	1	0	0	1	0	0	0	0	0	0
56	0	20	0	URR	0	1	Mother	1	Housewife	Quranic Only	0	Businessperson	Tertiary	Grandfather	Grandparent	Businessperson	Quranic only (no formal education)	0	0	1	1	1	Private tube well or borehole	2	5	1	9.2	30	13.2	0	0	0	0	0	0	0	0	0	0	0	0	0	0	0	0	0	0	0	0
57	0	44	1	WR2	1	0	Father	2		Quranic Only	0			Father	Father	Businessperson	Quranic only (no formal education)	0	0	1	0	1	NAWEC water	3	5	1	12	37	6	0	0	0	0	0	0	0	0	1	1	0	0	0	0	0	0	0	0	0	0
58	0	13	0	WR2	1	1	Mother	1				Farmer other than herdsman	Quranic only (no formal education)	Mother	Mother	Businessperson	None	0	0	1	1	1	Private tube well or borehole	2	5	1	8.4	27	5.5	0	0	0	0	0	0	0	0	1	1	0	1	0	0	0	0	0	0	0	0
59	0	54	1	WR2	1	1	Mother	1	Housewife	Primary	0			Father	Father	Businessperson	Quranic only (no formal education)	0	0	1	1	0	NAWEC water	3	5	1	14.3	48	6	0	0	0	0	0	0	0	0	1	1	0	0	0	0	1	0	0	0	0	0
60	1	20	1	WR2	1	0	Father	2	Businessperson	Primary	0			Father	Father	Civil servants	Secondary	1		1	1	1	NAWEC water	3	6	1				0	0		0	0	0	0	0	1	0	1	0	0	1	0	0	0	0	0	0
61	1	6	0	WR2	1	1	Mother	1	Housewife	None	0			Father	Father	Businessperson	Primary	0		1	0	1	NAWEC water	3	5	1				2	0		0	0	0	0	0	0	0	0	1	0	1	0	0	1	0	0	0
62	0	49	0	WR2	1	1	Mother	1	Housewife	Secondary	1			Father	Father	Businessperson	Secondary	1	0	1	1	1	Public tap or standpipe	2	5	1	12.3	39	6	0	0	0	0	0	0	0	0	1	0	1	0	0	0	0	0	0	0	0	0
63	0	28	0	WR2	1	1	Mother	1	Housewife	Secondary	1			Father	Father	Soldier	Secondary	1	0	1	1	1	NAWEC water	3	6	1	11.5	33	6	0	0	0	0	0	0	0	0	1	0	0	0	0	0	0	0	0	0	0	0
64	0	21	0	WR2	1	1	Mother	1	Housewife	Primary	0	Housewife	None	Grandfather	Grandparent	Businessperson	Primary	0	1	0	0	0	NAWEC water	3	3	2	6.4	29	6	1	0	0	0	0	0	0	0	1	0	0	1	0	0	0	1	0	1	0	0
65	1	19	1	WR2	1	1	Mother	1	Petty Trader	Primary	0			Father	Father	Electricians	Secondary	1		1	0	1	NAWEC water	3	5	1				0	0		0	0	0	0	0	0	0	0	1	0	1	0	0	1	1	0	0
66	0	35	0	WR2	1	1	Mother	1	Farming or fishing business	Quranic Only	0			Father	Father	Civil service	Secondary	1	0	0	0	1	NAWEC water	3	4	2	11.7	93	14.5	0	0	0	0	0	0	0	0	0	0	0	0	0	0	0	0	0	0	0	0
68	1	48	0	WR2	1	1	Mother	1	Businessperson	Quranic Only	0			Father	Father	Businessperson	Tertiary	1		1	1	1	NAWEC water	3	6	1				0	0		0	0	0	0	0	1	1	1	1	0	1		0	1	0	1	0
69	0	54	1	WR2	1	1	Mother	1	Housewife	Quranic Only	0			Father	Father	Businessperson	Secondary	1	0	1	1	1	NAWEC water	3	6	1	8.8	92		0	0	0	0	0	0		0	1	1	0	0	0	0	0	1	0	0	0	0
70	0	9	1	WR2	1	1	Mother	1	Farming or fishing business	Secondary	1			Father	Father	Fishing	Secondary	1	1	1	0	0	NAWEC water	3	4	2	7.8	70		0	0	0	0	1	0	0	0	1	0	1		0	0	0	0	0	0	0	0
71	1	30	1	WR1	1	1	Mother	1	Housewife	Secondary	1			Father	Father	Health worker	Tertiary	1		1	1	1	NAWEC water	3	6	1				0	0		0	0	0	0	0	1	0	1	1	1	1	0	0	1	0	0	0
72	0	44	0	WR1	1	0	Father	2	Housewife	Secondary	1	Health worker	Tertiary	Grandfather	Grandparent	Businessperson	Quranic only (no formal education)	0	0	1	1	1	NAWEC water	3	6	1	13.2	94	15.3	0	0	0	0	0	0	0	0	0	1	0	0	1	0	0	0	0	0	0	0
73	0	11	1	WR1	1	1	Mother	1	Petty Trader	Secondary	1	Businessperson	Quranic only (no formal education)	Grandmother	Grandparent	Businessperson	Quranic only (no formal education)	0	0	1	1	1	NAWEC water	3	6	1	8.6	68	13.2	0	0	0	0	1	0	0	0	1	0	0	0	0	0	0	0	0	0	0	0
74	0	41	0	WR1	1	1	Mother	1	Housewife	Secondary	1			Father	Father	Teacher	Tertiary	1	0	1	1	1	NAWEC water	3	6	1	12	100	16	0	0	0	0	0	0	0	0	0	0	0	0	1	0	0	0	0	0	0	0
75	0	69	1	URR	0	1	Mother	1	Farming or fishing business	None	0			Father	Father	Butcher	Quranic only (no formal education)	0	1	1	0	0	Public tap or standpipe	2	3	2	14.9	103	16	0	0	0	0	0	0	0	0	0	0	1	0	1	0	0	0	0	1	0	0
76	1	12	0	WR1	1	0	Father	2	Housewife	Secondary	1			Father	Father	Tailor	Primary	0		1	1	1	NAWEC water	3	6	1	8.4	29	16.5	0	0		0	1	0	0	0	1	0	1	1	0	1	0	0	0	0	0	0
77	0	14	0	WR1	1	1	Mother	1	Cook	Secondary	1			Father	Father	Businessperson	Secondary	1	0	1	1	0	NAWEC water	3	5	1	8.5	27.4	15.1	0	0	0	0	1	0	0	0	1	1	0	1	1	0	1	0	0	0	0	0
78	0	23	1	WR1	1	1	Mother	1				Electrician	Vocational	Mother	Mother	Cook	None	0	0	1	1	1	NAWEC water	3	6	1	15.2	38	16.7	0	0	0	0	0	0	0	0	1	1	0	0	1	0	1	0	0	0	0	0
79	0	11	1	WR1	1	1	Mother	1	Cleaner	None	0			Father	Father	Welding	None	0	1	1	0	1	NAWEC water	3	5	1	13.8	35	15	0	0	0	0	0	0	0	0	1	0	1	0	0	0	0	0	0	0	0	0
80	0	24	0	WR1	1	1	Mother	1	Businessperson	None	0			Father	Father	Teacher	Quranic only (no formal education)	0	1	1	1	1	NAWEC water	3	6	1	9.9	32.5	14.9	0	0	0	0	1	0	0	0	1	0	0	0	0	0	0	0	0	0	0	0
81	0	83	0	WR1	1	1	Mother	1	Farming or fishing business	Secondary	1			Father	Father	Engineer	Tertiary	1	0	1	1	1	NAWEC water	3	6	1	41.9	49	16.5	0	0	0	0	1	0	0	0	0	0	0	0	0	0	0	0	0	0	0	0
82	1	26	1	CRR	0	1	Mother	1	Farming or fishing business	Quranic Only	0	Farmer other than herdsman	Quranic only (no formal education)	Grandfather	Grandparent	Farmer other than herdsman	Quranic only (no formal education)	0		0	0	1	Unprotected well	1	2	3	12.5	75	14.1	0	0		0	1	0	1	0	1	0	1	1	0	1	1	0	0	0	0	1
83	0	55	1	CRR	0	1	Mother	1	Farming or fishing business	Quranic Only	0			Father	Father	Farmer other than herdsman	Primary	0	0	0	0	0	Public tap or standpipe	2	2	3	17	100		0	0	0	0	0	0	0	0	1	0	0	1	0	0	0	0	0	0	0	0
84	0	47	1	CRR	0	1	Mother	1	Farming or fishing business	Quranic Only	0			Father	Father	Businessperson	Quranic only (no formal education)	0	0	0	0	0	Public tap or standpipe	2	2	3	15	79	15	0	0	0	2	0	0	0	0	1	1	0	0	0	0	1	0	0	0	0	0
85	1	34	1	WR2	1	1	Mother	1	Farming or fishing business	Secondary	1			Father	Father	Teacher	Quranic only (no formal education)	0		1	1	1	NAWEC water	3	6	1				0	0		0	0	0	0	0	0	0	0	1	0	1	0	0	0	0	0	0
86	0	29	0	WR2	1	1	Mother	1	Housewife	Secondary	1			Father	Father	Businessperson	Secondary	1	0	1	1	1	NAWEC water	3	6	1	10.8	34	14.5	0	0	0	0	0	0	0	0	0	0	0	0	0	0	0	0	0	0	0	0
87	1	25	1	WR1	1	1	Mother	1	Cleaner	Quranic Only	0			Father	Father	Mechanic	Secondary	1		1	1	1	NAWEC water	3	6	1	17.9	89.5	16.5	2	0		0	0	1	0	0	1	1	1	1	1	1	0	0	1	0	0	0
88	0	33	1	WR2	1	1	Mother	1				Contactor	Tertiary	Mother	Mother	Contractor	Tertiary	1	0	1	0	1	Private tube well or borehole	2	4	2	14.5	95	15	0	0	0	0	0	0	0	0	1	0	0	0	0	0	0	0	0	0	0	0
89	0	46	0	WR1	1	0	Father	2	Police	Secondary	1			Father	Father	Military Officer	Secondary	1	1	1	1	1	NAWEC water	3	6	1	15.2	97.5	16	0	1	0	0	1	0	0	0	0	1	0	0	0	0	0	0	0	0	0	0
90	0	71	0	WR1	1	0	Aunt	4	Housewife	Secondary	1			Father	Father	Taxi Driver	Secondary	1	0	1	1	1	NAWEC water	3	6	1	18.6	117	15.5	0	1	0	0	0	0	0	0	1	1	1	0	1	0	0	0	0	0	0	0
91	0	34	0	WR1	1	1	Mother	1	Housewife	Quranic Only	0			Father	Father	Driver	Secondary	1	1	1	1	1	NAWEC water	3	6	1	14.8	93	15	2	0	0	0	0	0	0	0	0	1	0	0	0	0	0	0	0	0	0	0
92	1	18	0	WR1	1	1	Mother	1	Health worker	Tertiary	1			Father	Father	Painter man	Secondary	1		1	1	1	NAWEC water	3	6	1	5.8	59	11.5	1	0		0	1	0	1	0	1	0	0	1	0	1	0	0	1	0	1	0
93	0	6	1	WR1	1	1	Mother	1	Cleaner	None	0			Father	Father	Transportation (driver etc.)	Primary	0	1	0	0	0	Private tube well or borehole	2	2	3	7.9	53	13	0	0	0	0	0	0	0	0	1	0	0	0	0	0	0	0	0	0	0	0
94	0	26	1	WR2	1	1	Mother	1	Farming or fishing business	Secondary	1			Father	Father	Fishing	Secondary	1	0	1	0	1	NAWEC water	3	5	1	15	31	15.5	0	0	0	0	0	0	0	0	1	0	0	0	0	0	0	1	0	0	0	0
95	0	37	0	URR	0	1	Mother	1	Housewife	Quranic Only	0			Father	Father	Farmer other than herdsman	Quranic only (no formal education)	0	0	1	1	0	Private tube well or borehole	2	4	2	11.5	90	15.6	0	0	0	0	0	0	0	0	0	1	0	0	1	0	0	0	0	0	0	0
96	0	70	1	WR2	1	1	Mother	1	Housewife	None	0			Father	Father	Tiles man	None	0	1	0	0	0	Private tube well or borehole	2	2	3	18.5	170	15	0	0	0	0	0	0	0	0	0	0	0	0	0	0	0	0	0	0	0	0
97	0	30	1	WR2	1	0	Father	2	Housewife	None	0			Father	Father	Businessperson	Quranic only (no formal education)	0		1	1	0	Private tube well or borehole	2	4	2				0	0		0	0	0	0	0	1	0	1	0	0	0	0	0	0	0	0	0
98	0	13	1	WR1	1	1	Mother	1	Cleaner	Quranic Only	0			Father	Father	Night Watchman	Quranic only (no formal education)	0	0	0	0	0	NAWEC water	3	3	2	10.6	69	14	0	0	0	0	0	0	0	0	0	0	0	0	0	0	0	0	0	0	0	0
99	0	85	0	WR2	1	1	Mother	1	Farming or fishing business	Primary	0			Father	Father	Farmer other than herdsman	Tertiary	1	1	1	1	1	NAWEC water	3	6	1	15.7	44.5	13.5	0	1	0	0	0	0	0	0	0	0	0	0	0	0	0	0	0	0	0	0
100	0	13	0	WR1	1	1	Mother	1		Secondary	1			Father	Father	Carpentry or masonry	Secondary	1	0	1	1	1	NAWEC water	3	6	1	10.7	71	13	0	0	0	0	1	0	0	0	1	1	0	0	1	0	1	0	0	0	1	0
101	0	31	1	WR2	1	0	Grandmother	3	Farming or fishing business	None	0	Farmer other than herdsman	Quranic only (no formal education)	Grandmother	Grandparent	Farmer other than herdsman	None	0	0	1	0	1	Private tube well or borehole	2	4	2	14.1	93	15.1	0	0	0	0	0	0	0	0	1	0		0	0	0	0	0	0	1	0	0
102	0	10	0	WR2	1	1	Mother	1	Businessperson	Secondary	1			Father	Father	Religious leader	Quranic only (no formal education)	0	0	0	0	0	Public tap or standpipe	2	2	3	6.7	76	15	1	0	0	0	0	0	0	0	1	1	0	0	0	0	0	0	0	0	0	0
103	0	91	1	WR2	1	1	Mother	1				Teacher	Tertiary	Mother	Mother	Teacher	Quranic only (no formal education)	0	0	1	1	1	Private tube well or borehole	2	5	1	17.1	120	14	0	0	0	0	0	0	0	0	0	0	0	0	0	0	0	0	0	0	0	0
104	1	14	1	WR2	1	1	Mother	1	Housewife	None	0			Father	Father	Housewife	None	0		0	0	0	Public tap or standpipe	2	2	3					0		0	0	0	0	0	1	1	1	0	1	1	0	0	0	0	0	0
105	0	24	0	URR	0	1	Mother	1	Farming or fishing business	None	0	Farmer other than herdsman	Quranic only (no formal education)	Grandfather	Grandparent	Businessperson	Secondary	1	0	1	1	1	NAWEC water	3	6	1	9.7	79	14.3	0	0	0	0	1	0	0	0	1	1	0	1	1	0	0	0	0	0	0	0
106	0	69	1	CRR	0	1	Mother	1	Farming or fishing business	Quranic Only	0	Farmer other than herdsman	Quranic only (no formal education)	Grandfather	Grandparent	Farmer other than herdsman	Quranic only (no formal education)	0	0	0	0	0	Unprotected well	1	1	3	10.8	43	15.3	0	0	0	0	0	0	0	0	0	0	0	0	0	0	1	0	0	0	0	0
107	0	55	0	CRR	0	1	Mother	1	Businessperson	Primary	0			Father	Father	Businessperson	Quranic only (no formal education)	0	0	0	0	1	Unprotected well	1	2	3	13.4	51	15.1	0	0	0	0	0	0	0	0	0	0	0	0	0	0	0	0	0	0	0	0
108	1	21	1	URR	0	1	Mother	1	Farming or fishing business	Quranic Only	0	Businessperson	Quranic only (no formal education)	Grandfather	Grandparent	Farmer other than herdsman	Quranic only (no formal education)	0		0	0	0	NAWEC water	3	3	2				0	1		0	0	0	0	0	1	0	1		0	1		0	1	0	0	0
109	0	19	0	URR	0	1	Mother	1	Farming or fishing business	None	0	Farmer other than herdsman	Quranic only (no formal education)	Grandfather	Grandparent	Farmer other than herdsman	Quranic only (no formal education)	0	0	0	0	0	NAWEC water	3	3	2	10.2	74	14.2	1	0	0	0	0	0	0	0	1	0	1	1	0	0	0	0	0	0	0	0
110	1	21	1	URR	0	1	Mother	1	Farming or fishing business	Quranic Only	0	Farmer other than herdsman	Quranic only (no formal education)	Grandfather	Grandparent	Farmer other than herdsman	Quranic only (no formal education)	0		1	1	1	NAWEC water	3	6	1				0	1		0	0	0	0	0	1	0	1	1	0	1	0	0	1	0	0	0
111	0	32	1	NBWR	0	0	Grandmother	3	Teacher	Tertiary	1	Transportation (driver etc.)	Quranic only (no formal education)	Uncle	Non-relative	Carpentry or masonry	Quranic only (no formal education)	0	1	1	0	0	Private tube well or borehole	2	3	2	11.2	34	6.8	0	0	0	0	0	0	0	0	1	0	1	0	0	0	0	0	0	0	0	0
112	0	108	0	NBWR	0	1	Mother	1	Farming or fishing business	None	0			Father	Father	Carpentry or masonry	Quranic only (no formal education)	0	0	0	0	0	Private tube well or borehole	2	2	3	25.7	54	8	0	0	0	0	0	0	0	0	1	1	0	0	0	0	0	0	0	0	0	0
113	0	86	0	NBWR	0	1	Mother	1	Farming or fishing business	None	0			Father	Father	Farmer other than herdsman	None	0	0	0	0	0	Private tube well or borehole	2	2	3	23.4	44	9	0	0	0	0	0	0	0	0	0	0	0	0	0	0	0	0	0	0	0	0
114	1	13	0	NBWR	0	1	Mother	1	Housewife	Quranic Only	0			Father	Father	Farmer other than herdsman	Quranic only (no formal education)	0		0	0	0	Private tube well or borehole	2	2	3	7	28	6	0	0		0	1	0	0	0	1	1	1	1	1	0	1	0	1	0	1	1
115	0	29	0	WR1	1	1	Mother	1						Father	Father	Religious leader	Secondary	1	0	1	1	1	NAWEC water	3	6	1	13.4	89	16.1	0	0	0	0	0	0	0	0	1	0	0	0	0	0	0	0	0	0	0	0
116	0	9	1	WR2	1	1	Mother	1	Housewife	Primary	0			Father	Father	Soldier	Tertiary	1	0	0	1	0	Private tube well or borehole	2	3	2	6.9	62	14	0	0	0	0	0	0	0	0	0	0	0	0	0	0	0	0	0	0	0	0
117	1	5	1	WR2	1	0	Father	2	Businessperson	Primary	0			Father	Father	Businessperson	Secondary	1		1	1	1	Protected well (has a raised edge and usually a cover and lining)	2	5	1				0	0		0	0	0	0	0	0	1	1	1	0	1	0	0	1	0	0	0
118	0	72	0	WR2	1	1	Mother	1	Businessperson	Quranic Only	0	Businessperson	Quranic only (no formal education)	Grandmother	Grandparent	Farmer other than herdsman	Secondary	1	1	1	0	1	Public tap or standpipe	2	4	2	18.8	45	18	0	0	0	0	0	0	0	0	0	1	0	0	0	0	0	0	0	0	0	0
119	0	26	1	WR2	1	1	Mother	1	Housewife	Secondary	1	Fishing	Primary	Grandmother	Grandparent	Fishing	Primary	0	1	1	1	1	NAWEC water	3	6	1	11.4	34	18	0	0	0	0	1	0	0	0	0	0	0	0	1	0	0	0	0	0	0	0
120	0	50	0	WR2	1	1	Mother	1	Businessperson	Secondary	1	Musicians	Primary	Grandfather	Grandparent	Musicians	Secondary	1	1	1	0	1	Unprotected well	1	3	2	11.4	42	22	0	0	0	0	0	0	0	0	0	0	0	0	0	0	1	1	0	0	0	0
121	0	70	0	WR2	1	1	Mother	1	Petty Trader	Secondary	1	Fishing	Quranic only (no formal education)	Uncle	Non-relative	Ministry	Secondary	1	0	1	1	1	NAWEC water	3	6	1				0	0	0	0	0	0	0	0	0	0	0	0	0	0	0	0	0	0	0	0
122	0	48	0	WR1	1	0	Aunt	4	Media officer	Tertiary	1			Father	Father	Businessperson	Tertiary	1	0	1	1	1	NAWEC water	3	6	1	31.8	98.4	19.5	0	0	0	0	0	0	0	0	0	0	0	0	0	0	0	0	0	0	0	0
123	0	34	0	WR1	1	1	Mother	1	Petty Trader	Quranic Only	0			Father	Father	Watchman	Quranic only (no formal education)	0	0	1	0	0	NAWEC water	3	4	2	7.8	92	15.2	0	1	0	0	0	0	0	0	0	0	0	0	0	0	0	0	0	0	0	0
124	0	34	0	WR1	1	1	Mother	1	Petty Trader	Secondary	1	Mechanic	Secondary	Grandmother	Grandparent	Housewife	Secondary	1	0	1	1	1	NAWEC water	3	6	1	12.1	93	15.1	0	0	0	0	0	0	0	0	0	0	0	0	0	0	1	0	0	0	0	0
125	0	23	0	WR1	1	1	Mother	1	Businessperson	Secondary	1			Father	Father	Sand mining	Quranic only (no formal education)	0	0	1	1	1	NAWEC water	3	6	1	11	81	13.5	0	0	0	0	0	0	0	0	1	0	0	0	1	0	0	0	0	0	0	0
126	1	6	1	WR1	1	1	Mother	1				Businessperson	Quranic only (no formal education)	Mother	Mother	Businessperson	Primary	0		1	1	1	NAWEC water	3	6	1	6.8	65	12.8	0	0		0	1	0	0	0	1	0	1	0	0	1	0	0	0	0	0	0
127	0	17	0	WR1	1	1	Mother	1	Housewife	None	0			Father	Father	Driver	Quranic only (no formal education)	0	0	1	1	1	NAWEC water	3	6	1	9.9	75	13.5	0	0	0	0	0	0	0	0	0	0	0	0	0	0	0	0	0	0	0	0
128	1	11	1	WR1	1	1	Mother	1				Vehicle number plate production	Quranic only (no formal education)	Mother	Mother	Cleaner	Primary	0		1	0	0	NAWEC water	3	4	2	7.4	66	13.9	0	1		0	0	0	0	0	0	1	1	0	1	1	1	0	1	0	1	0
129	0	82	0	WR1	1	1	Mother	1					Quranic only (no formal education)	Mother	Mother	Businessperson	Quranic only (no formal education)	0	1	0	0	0	Public tap or standpipe	2	2	3	14.2	84.5	17.4	0	0	0	0	0	0	0	0	0	0	0	0	0	0	0	0	0	0	0	0
130	0	21	0	WR2	1	1	Mother	1	Housewife	Primary	0	Driver	Primary	Uncle	Non-relative	Farmer other than herdsman	Primary	0	0	0	0	0	Private tube well or borehole	2	2	3	14	79	14	0	0	0	0	1	0	0	0	0	1	0	0	1	0	1	1	0	0	0	0
131	0	60	0	WR2	1	1	Mother	1	Housewife	Primary	0			Father	Father	Tailor	Primary	0	0	0	0	0	NAWEC water	3	3	2	18	98	15	0	0	0	0	0	0	0	0	0	0	0	0	0	0	0	0	0	0	0	0
132	1	24	1	WR1	1	1	Mother	1	Housewife	Quranic Only	0			Father	Father	Bulonber	Tertiary	1		1	1	1	NAWEC water	3	6	1				0	0		0	0	0	0	0	1	1	1	1	1	1	0	0	1	1	0	0
133	0	27	1	URR	0	1	Mother	1	Religious leader	None	0	Farmer other than herdsman	None	Sibling	Non-relative	Driving	Quranic only (no formal education)	0	0	1	1	1	NAWEC water	3	6	1	32	82	14.5	0	0	0	0	0	0	0	0	0	0	1	0	0	0	0	0	0	0	0	0
134	0	73	0	URR	0	1	Mother	1	Farming or fishing business	Quranic Only	0	Businessperson	Secondary	Grandfather	Grandparent	Farmer other than herdsman	Quranic only (no formal education)	0	0	1	1	1	Private tube well or borehole	2	5	1	16.8	115	14.5	0	0	0	0	0	0	0	0	0	1	0	0	0	0	0	0	0	0	0	0
135	0	38	1	URR	0	1	Mother	1	Farming or fishing business	Quranic Only	0			Father	Father	Farmer other than herdsman	Quranic only (no formal education)	0	0	0	0	0	NAWEC water	3	3	2	13.6	38	14	0	0	0	0	0	0	0	0	0	0	0	0	0	0	0	0	0	0	0	0
136	0	16	0	URR	0	1	Mother	1	Farming or fishing business	None	0			Father	Father	Businessperson	Quranic only (no formal education)	0	0	1	1	1	Private tube well or borehole	2	5	1	8.6	27	13	0	0	0	0	0	0	0	0	1	1	0	0		0	0	0	0	0	0	0
137	0	67	1	URR	0	1	Mother	1	Housewife	None	0	Businessperson	Quranic only (no formal education)	Grandfather	Grandparent	Businessperson	Quranic only (no formal education)	0	0	1	1	1	Public tap or standpipe	2	5	1	17.7	110	17	0	0	0	0	0	0	0	0	0	0	0	0	0	0	0	0	0	0	0	0
138	0	14	0	URR	0	1	Mother	1	Housewife	None	0			Father	Father	Businessperson	Secondary	1	0	1	1	1	Public tap or standpipe	2	5	1	6.2	73	14	0	0	0	0	0	0	0	0	0	0	0	0	0	0	0	0	0	0	0	0
139	0	23	0	URR	0	1	Mother	1	Farming or fishing business	None	0			Father	Father	Transportation (driver etc.)	Quranic only (no formal education)	0	0	1	1	1	Public tap or standpipe	2	5	1	12.3	35	16	0	0	0	0	0	0	0	0	0	0	0	0	0	0	0	0	0	0	0	0
140	0	25	0	WR1	1	1	Mother	1	Civil servant	Quranic Only	0			Father	Father	Civil servant ( PIU)	Secondary	1	0	1	1	1	NAWEC water	3	6	1	8	81	12.6	0	0	0	0	0	0	0	0	0	1	0	0	0	0	0	0	0	0	0	0
141	0	24	1	WR1	0	0	Aunt	4	Businessperson	Quranic Only	0	Farmer other than herdsman	Quranic only (no formal education)	Uncle	Non-relative	Businessperson	Quranic only (no formal education)	0	1	1	1	1	NAWEC water	3	6	1	11.1	33.3	14	0	0	0	0	1	0	0	0			1	0	1	0	1		0	0	0	0
142	0	57	0	WR1	1	0	Aunt	4	Businessperson	Quranic Only	0	Farmer other than herdsman	Quranic only (no formal education)	Uncle	Non-relative	Transportation (driver etc.)	Quranic only (no formal education)	0	1	0	0	0	NAWEC water	3	3	2	14.9	39	16	0	1	0	0	0	0	0	0	1	1	0		0	0	0	0	0	0	0	0
143	0	84	1	WR1	0	0	Father	2	Housewife	None	0			Father	Father	Businessperson	Quranic only (no formal education)	0	0	1	1	0	NAWEC water	3	5	1	21	123	16	0	0	0	0	0	0	0	0	0	0	0	1	0	0	0	0	0	1	0	0
144	0	43	0	WR1	0	1	Mother	1	Housewife	Quranic Only	0			Father	Father	Businessperson	Quranic only (no formal education)	0	0	1	1	1	NAWEC water	3	6	1	15	98	15.5	0	0	0	0	1	0	0	0	0	0	0	0	0	0	0	1	0	0	0	0
145	1	48	1	WR1	1	0	Father	2	Housewife	Primary	0			Father	Father	Mechanic	Primary	0		1	1	1	Private tube well or borehole	2	5	1				0	0		0	0	0	0	0	0	1	1	1	0	1	0	0	0	0	0	0
146	0	53	0	WR2	1	0	Grandmother	3	Student	Secondary	1			Father	Father	Health worker	Tertiary	1	0	1	1	1	NAWEC water	3	6	1	16.5	39	16	0	0	0	0	0	0	0	0	0	0	0	0	0		0	0	0	0	0	0
147	0	94	0	WR2	1	0	Uncle	4	Businessperson	Secondary	1			Father	Father	Civil servants	Tertiary	1	0	1	1	1	NAWEC water	3	6	1	23.2	49	17	0	0	0	0	0	0	0	0		0	0	0	0	0	0	0	0	1	0	0
148	0	25	1	WR2	1	1	Mother	1			0	Farmer other than herdsman	Tertiary	Mother	Mother	Farmer other than herdsman	Tertiary	1	0	1	1	1	NAWEC water	3	6	1	21.1	30	14	1	1	1	1	0	0	0	0	1	1	0	0	0	0	1	0	0	0	0	0
149	0	2	1	WR1	1	1	Mother	1	Housewife	Secondary	1	Businessperson	Secondary	Grandfather	Grandparent	Businessperson	Quranic only (no formal education)	0	0	1	1	1	NAWEC water	3	6	1	6.4	58	13.2	0	0	0	0	1	0	0	0	1	1	0	0	0	0	0	0	0	0	0	0
150	0	12	1	WR1	1	1	Mother	1	Cook	Secondary	1	Teacher	Tertiary	Grandfather	Grandparent	Transportation (driver etc.)	Quranic only (no formal education)	0	0	1	1	1	NAWEC water	3	6	1	11.8	96	15.2	0	0	0	0	0	0	0	0	1	1	1	1	0	0	1	1	0	0	0	0
151	0	92	0	WR1	1	1	Mother	1				Businessperson	Quranic only (no formal education)	Mother	Mother	Businessperson	Quranic only (no formal education)	0	0	1	1	1	NAWEC water	3	6	1	28	134	17.2	0	0	0	0	0	0	0	0	1	0	0	0	0	0	0	0	0	0	0	0
152	0	32	1	URR	0	1	Mother	1	Farming or fishing business	Quranic Only	0	Businessperson	Quranic only (no formal education)	Grandfather	Grandparent	Businessperson	Quranic only (no formal education)	0	0	0	1	0	Private tube well or borehole	2	3	2	12.7	34.7	15	0	0	0	0	0	0	0	0	0	0	0	0	1	0	0	0	0	0	0	0
153	0	12	1	URR	0	1	Mother	1	Housewife	Quranic Only	0	Farmer other than herdsman	Quranic only (no formal education)	Uncle	Non-relative	Farmer	Quranic only (no formal education)	0	0	1	1	0	Private tube well or borehole	2	4	2	4.6	28.8	12.7	0	0	0	0	1	0	0	0	0	0	0	0	1	0	0	0	0	0	0	0
154	0	53	1	WR1	1	1	Mother	1	Housewife	Secondary	1	Metalwork/blacksmith	Quranic only (no formal education)	Uncle	Non-relative	Painter	Secondary	1	0	1	0	1	NAWEC water	3	5	1	15.7	102	16	0	0	0	0	0	0	0	0	0	0	0	0	0	0	0	0	0	0	0	0
155	0	39	1	WR1	1	1	Mother	1	Petty Trader	Quranic Only	0			Father	Father	Tailor	Quranic only (no formal education)	0	0	1	1	1	NAWEC water	3	6	1	10.3	88	15	0	0	0	0	0	0	0	0	0	0	0	0	0	0	0	0	0	0	0	0
156	0	29	1	WR1	1	0	Grandmother	3	Housewife	Secondary	1	Editor	Secondary	Grandmother	Grandparent	Cleaner	Secondary	1	0	1	1	1	NAWEC water	3	6	1	10.2	83	14.4	0	0	0	0	0	0	0	0	0	0	0	0	0	0	0	0	0	0	0	0
157	1	60	0	WR1	1	0	Grandmother	3	Other	Secondary	1	Soldier	Secondary	Grandmother	Grandparent	Petty Trader	Quranic only (no formal education)	0		1	1	1	Private tube well or borehole	2	5	1				0	0		0	0	0	0	0	0	0	0	0	0	0	1	0	0	0	0	0
158	0	22	0	WR1	1	1	Mother	1	Housewife	Quranic Only	0			Father	Father	Businessperson	Primary	0	0	0	0	0	NAWEC water	3	3	2	11.7	91	17.2	0	0	0	0	1	0	0	0	0	0	0	0	0	0	0	0	0	0	0	0
159	0	3	0	WR1	1	1	Mother	1	Housewife	Secondary	1	Mechanic	Primary	Grandfather	Grandparent	Farmer other than herdsman	Quranic only (no formal education)	0	0	1	1	1	NAWEC water	3	6	1	6.1			0	0	0	0	0	0	0	0	0	0	0	0	0	0	0	0	0	0	0	0
160	1	29	1	CRR	0	1	Mother	1	Housewife	Primary	0			Father	Father	Farmer other than herdsman	Quranic only (no formal education)	0		0	0	0	Unprotected well	1	1	3				1	0		0	0	0	0	0	1	0	1	0	1	1	0	0	0	0	0	0
161	0	3	1	CRR	0	1	Mother	1	Housewife	Primary	0	Transportation (driver etc.)	Secondary	Grandfather	Grandparent	Farmer other than herdsman	Quranic only (no formal education)	0	1	0	0	0	Public tap or standpipe	2	2	3	6	30		0	0	0	0	0	0	0	0	0	0	0	0	0	0	0	0	0	0	0	0
162	1	21	0	WR1	1	0	Father	2	Businessperson	Tertiary	1			Father	Father	Researcher	Tertiary	1		1	1	1	NAWEC water	3	6	1	10.5	34	15.2	0	0		0	0	0	0	0	0	0	0	1	0	1	0	1	0	0	0	1
163	0	6	1	WR1	1	1	Mother	1	Housewife	Tertiary	1			Father	Father	Mechanic	Primary	0	1	1	1	1	NAWEC water	3	6	1	8.8	27	16	0	0	0	0	1	0	0	0	1	1	0	1	0	0	0	1	0	0	0	0
164	0	60	0	WR1	1	1	Mother	1	Cook	Primary	0			Father	Father	Technician	None	0	1	1	0	1	NAWEC water	3	5	1	19.7	43	17.1	0	0	0	0	0	0	0	0	0	0	0	0	0	0	0	0	0	0	0	0
165	1	25	0	WR1	1	1	Mother	1	Housewife	Secondary	1			Father	Father	Teacher	Tertiary	1		1	1	1	NAWEC water	3	6	1				0	0		0	1	0	0	0	0	0	0	0	1	0	0	0	1	0	0	0
166	0	2	1	WR1	1	1	Mother	1	Housewife	Secondary	1			Father	Father	Businessperson	Tertiary	1	0	1	1	1	NAWEC water	3	6	1	5.9	4		0	0	0	0	1	0	0	0	0	0	0	0	0	0	0	0	0	0	0	0
167	0	12	0	WR1	1	1	Mother	1	Housewife	Quranic Only	0			Father	Father	Businessperson	Quranic only (no formal education)	0	0	1	1	1	NAWEC water	3	6	1	10.9	31	15	0	0	0	0	1	0	0	0	0	0	0	0	0	0	0	0	0	0	0	0
168	0	7	1	WR1	1	1	Mother	1	Housewife	Tertiary	1			Father	Father	Cook	Secondary	1	0	1	1	1	NAWEC water	3	6	1	10.6	27	15.2	0	0	0	0	1	0	0	0	0	0	0	0	0	0	0	0	0	0	0	0
169	0	66	0	WR2	1	1	Mother	1	Housewife	Quranic Only	0			Father	Father	Constrictor	Secondary	1	0	1	1	1	Private tube well or borehole	2	5	1				0	0	0	0	0	0	0	0	0	0	0	0	0	0	0	0	0	0	0	0
170	0	31	0	WR1	1	1	Mother	1	Petty Trader	Quranic Only	0			Father	Father	Businessperson	Primary	0	0	1	1	1	NAWEC water	3	6	1	7.6	75	13.5	0	1	0	0	0	0	0	0	0	0	0	1	0	0	0	0	0	0	0	0
171	0	94	1	WR2	1	1	Mother	1	Unenployed	Secondary	1	Teacher	Tertiary	Grandmother	Grandparent	Traditional healer	None	0	0	1	0	1	Private tube well or borehole	2	4	2	28.6	135	20	0	0	0	0	0	0	0	0		0		0	0		0	0	0	0	0
172	0	38	1	WR1	1	1	Mother	1	Petty Trader	Quranic Only	0			Father	Father	Petty Trader	None	0	1	0	0	0	NAWEC water	3	3	2	12.3	93	14	0	0	0	0	0	0	0	0	0	0	0	0	0	0	0	0	0	0	0	0
173	0	38	0	WR1	1	1	Mother	1	Petty Trader	Secondary	1	Carpentry or masonry	None	Grandfather	Grandparent	Teacher	Tertiary	1	0	1	0	1	NAWEC water	3	5	1	11.6	93	13.9	0	0	0	0	0	0	0	0	0	0	0	1	0	0	0	0	0	0	0	0
174	0	82	1	WR1	1	1	Mother	1	Housewife	Secondary	1	Carpentry or masonry	Tertiary	Aunt	Other relative	Businessperson	Secondary	1	0	1	1	1	Private tube well or borehole	2	5	1	19.9	121	16	0	0	0	0	0	0	0	0	0	1	0	0	1	0	1	0	0	0	0	0
175	0	6	0	WR2	1	1	Mother	1				Security	Tertiary	Mother	Mother	Security	Tertiary	1	0	1	1	1	Private tube well or borehole	2	5	1	7.6	62	12	0	0	0	0	0	0	0	0	1	0	0	0	0	0	0	0	0	0	0	0
176	0	15	0	WR2	1	0	Father	2	Housewife	Primary	0			Father	Father	Carpentry or masonry	Secondary	1	0	1	1	1	NAWEC water	3	6	1	10	75	13	0	0	0	0	1	0	0	0	0	0	0	0	0	0	0	0	1	0	0	0
177	0	41	0	WR2	1	1	Mother	1				Businessperson	Secondary	Mother	Mother	Businessperson	Secondary	1	0	0	1	0	Private tube well or borehole	2	3	2	14.8	98	14	0	0	0	0	0	0	0	0	0	0	0	0	0	0	0	0	0	0	0	0
178	0	4	0	WR1	1	1	Mother	1	Housewife	Tertiary	1			Father	Father	Court Reporter and Transcript	Tertiary	1	1	1	1	1	NAWEC water	3	6	1	5.8	56	13	0	0	0	0	0	0	0	0	1	1	0	0	0	0	0	0	0	0	0	0
179	0	29	1	WR2	1	0	Father	2	Businessperson	Secondary	1			Father	Father	Businessperson	Quranic only (no formal education)	0	1	1	0	0	NAWEC water	3	4	2	12.7	32	20	0	0	0	0	1	0	0	0	0	1	0	0	0	0	0	0	0	1	0	0
180	0	58	1	WR2	1	1	Mother	1	Businessperson	Primary	0			Father	Father	Welding	None	0	0	1	1	0	Unprotected well	1	3	2	16.3	40	23	0	0	0	0	0	0	0	0	1	1	0	0	0	0	0	1	0	0	0	0
181	0	82	0	WR2	1	1	Mother	1	Businessperson	None	0			Father	Father	Businessperson	Primary	0	1	0	0	0	NAWEC water	3	3	2	19.6	43	23	0	0	0	0	0	0	0	0	1	0	0	0	0	0	0	0	0	1	0	0
182	0	21	0	WR2	1	1	Mother	1	Farming or fishing business	Secondary	1			Father	Father	Farmer other than herdsman	Secondary	1	0	1	1	1	NAWEC water	3	6	1				0	0	0	0	1	0	0	0	0	0	0	1	0	0	0	0	0	0	0	0
183	1	5	0	URR	1	1	Mother	1	Housewife	Primary	0			Father	Father	Businessperson	Quranic only (no formal education)	0		1	1	0	NAWEC water	3	5	1				0	0		0	1	1	0	0	1	1	1	1	0	0		0	1	0	1	0
184	1	16	1	URR	0	1	Mother	1	Farming or fishing business	Quranic Only	0	Farmer other than herdsman	Quranic only (no formal education)	Uncle	Non-relative	Farmer other than herdsman	Quranic only (no formal education)	0		1	1	1	NAWEC water	3	6	1				0	0		0	0	0	0	0	1	0	0	1	0	1		0	0	0	0	0
185	1	45	1	WR2	1	1	Mother	1	Businessperson	Secondary	1			Father	Father	Carpentry or masonry	Tertiary	1		1	1	1	NAWEC water	3	6	1				0	0		0	0	0	0	0	0	0	0	1	0	0	0	0	0	0	0	0
186	0	32	1	WR1	1	1	Mother	1	Student	Secondary	1	Businessperson	Secondary	Great Grandmother	Grandparent	Gardener	Quranic only (no formal education)	0	1	1	1	1	NAWEC water	3	6	1	14.6	93	17.9	0	0	0	0	0	0	0	0	1	0	0	0	0	0	0	0	0	0	0	0
187	0	69	1	WR1	1	1	Mother	1	Planner	Secondary	1	Plumber	Tertiary	Grandmother	Grandparent	Gardener	Quranic only (no formal education)	0	0	1	1	1	NAWEC water	3	6	1	21.1	115	16.6	0	0	0	0	0	0	0	0	1	0	0	1	1	0	0	0	0	0	0	0
188	0	33	0	WR1	1	1	Mother	1	Businessperson	Secondary	1			Father	Father	Civil servant	Tertiary	1	0	1	1	1	NAWEC water	3	6	1	11.2	90	14.5	0	0	0	0	0	0	0	0	0	0	0	0	0	0	0	0	0	0	0	0
189	0	18	0	WR1	1	1	Mother	1	Businessperson	Tertiary	1			Father	Father	Soldier	Quranic only (no formal education)	0	0	1	1	1	NAWEC water	3	6	1	9	73	14.3	0	0	0	0	0	0	0	0	0	0	0	0	0	0	0	0	0	0	0	0
190	0	42	1	WR1	1	1	Mother	1	Housewife	Secondary	1	Driving	Secondary	Grandfather	Grandparent	Businessperson	Quranic only (no formal education)	0	0	1	1	1	NAWEC water	3	6	1	13.1	94	15.1	0	0	0	0	0	0	0	0	0	0	0	0	0	0	0	0	0	0	0	0
191	0	39	1	WR2	1	1	Mother	1	Farming or fishing business	Quranic Only	0			Father	Father	Police Man	Tertiary	1	0	1	1	1	NAWEC water	3	6	1	15.3	36	16.5	0	0	0	0	0	0	0	0	0	0	1	0	0	0	0	0	0	0	0	0
192	0	10	1	WR2	1	1	Mother	1				Jonalist	Tertiary	Mother	Mother	Jonalis	Tertiary	1	0	1	1	1	NAWEC water	3	6	1	15	65.5	14.5	0	1	0	0	1	0	0	0	0	1	0	0	0	0	0	0	0	0	0	0
193	0	87	1	WR2	1	1	Mother	1	Teacher	Tertiary	1			Father	Father	Teacher	Tertiary	1	1	1	1	1	Private tube well or borehole	2	5	1	22.6	126	19	0	0	0	0	0	0	0	0	0	0	0	0	0	0	0	0	0	0	0	0
194	0	26	1	URR	1	1	Mother	1	Housewife	None	0			Father	Father	Health worker	None	0	0	1	1	1	NAWEC water	3	6	1	16.3	83	13.5	0	0	0	0	0	0	0	0	0	0	0	0	0	0	0	0	0	0	0	0
195	0	9	0	URR	1	1	Mother	1	Petty Trader	None	0			Father	Father	Mechanic	Secondary	1	0	1	1	1	Public tap or standpipe	2	5	1	7.8	65	13.3	0	0	0	0	0	0	0	0	0	1	1	0	0	0	1	0	0	0	0	0
196	0	61	0	URR	1	1	Mother	1				Metalwork/blacksmith	None	Mother	Mother		None	0	0	1	1	1	Public tap or standpipe	2	5	1	20.1	106	17	0	0	0	0	0	0	0	0	0	0	0	0	0	0	0	0	0	0	0	0
197	0	49	1	WR1	1	1	Mother	1	Housewife	Secondary	1			Father	Father	Civil Servant ( police)	Tertiary	1	1	1	1	1	NAWEC water	3	6	1	24.3	73	13	0	0	0	0	0	0	0	0	0	0	0	0	0	0	0	0	0	0	0	0
198	0	29	1	WR1	1	1	Mother	1	Housewife	Quranic Only	0			Father	Father	Religious leader	Quranic only (no formal education)	0	0	1	0	1	NAWEC water	3	5	1	15	76	13	0	0	0	0	0	0	0	0	0	0	0	0	1	0	0	0	0	0	0	0
199	0	18	1	WR1	1	1	Mother	1	Banker	Tertiary	1			Father	Father	Banker	Tertiary	1	0	1	1	1	NAWEC water	3	6	1	15	23	13.5	1	1	0	0	0	0	0	0	0	0	0	0	0	0	0	0	0	0	0	0
200	0	25	0	WR1	1	1	Mother	1	Housewife	Primary	0			Father	Father	Sand minding	None	0	0	0	0	0	Private tube well or borehole	2	2	3	12.2	67.4	13	0	0	0	0	0	0	0	0	0	0	0	0	1	0	1	0	0	0	0	0
201	0	9	0	WR1	1	1	Mother	1	Housewife	Primary	0			Father	Father	Welding	Tertiary	1	0	1	1	1	Private tube well or borehole	2	5	1	9.5	66	13.2	0	0	0	0	0	0	0	0	1	0	0	0	0	0	0	1	0	0	0	0
202	0	16	1	WR1	1	1	Mother	1			0	Carpentry or masonry	Primary	Mother	Mother	Farmer other than herdsman	Primary	0	0	1	0	1	Protected well (has a raised edge and usually a cover and lining)	2	4	2	12.9	77	13.3	0	0	0	0	0	0	0	0	0	0	0	0	0	0	0	0	0	0		0
203	0	70	1	WR1	1	0	Father	2	Businessperson	None	0			Father	Father	Businessperson	None	0	0	1	0	1	Private tube well or borehole	2	4	2	9.3	98	16.3	0	1	0	0	1	0	0	0	1	0	0	0	0	0	0	0	0	0	0	0
204	0	40	0	WR1	0	1	Mother	1	Businessperson	Primary	0			Father	Father	Driver	Quranic only (no formal education)	0	1	1	1	1	NAWEC water	3	6	1	10.6	95	13.5	0	0	0	0	0	0	0	0	0	1	0	1	1	0	1	1	0	0	0
205	0	34	1	WR1	1	1	Mother	1	Housewife	Secondary	1			Father	Father	Businessperson	None	0	0	1	1	1	NAWEC water	3	6	1	13.8	91	14.6	0	0	0	0	1	0	0	0	1	0	0	0	0	0	0	0	0	0	0	0
206	1	22	0	WR1	1	1	Mother	1				Wiring/solar technician	Secondary	Mother	Mother	Businessperson	Quranic only (no formal education)	0		1	1	1	Public tap or standpipe	2	5	1	12.1	32	7.2	0	0		0	0	0	0	0	1	1	0	1	1	1	1	0	0	0	1	0
207	0	62	1	WR1	1	0	Aunt	4	Teacher	Tertiary	1			Father	Father	Carpentry or masonry	Secondary	1	0	1	1	1	NAWEC water	3	6	1				0	0	0	0	1	0	0	0	1	0		0	0	0	0	1	0	0	0	0
208	0	47	1	WR1	1	1	Mother	1	Farming or fishing business	None	0			Father	Father	Carpentry or masonry	Quranic only (no formal education)	0	1	1	1	1	Public tap or standpipe	2	5	1	37.5	41	8	0	0	0	0	0	0	0	0	1	1	0	0	1	0	1	0	0	0	0	0
209	0	72	0	WR1	1	0	Aunt	4	Cleaner	Secondary	1			Father	Father	Plumber	Secondary	1	0	1	1	1	NAWEC water	3	6	1	44.5	47	8	0	0	0	0	0	0	0	0	1	0	1	0	0	0	0	0	0		0	0
210	0	47	1	URR	0	1	Mother	1	Businessperson	Secondary	1	Businessperson	Quranic only (no formal education)	Grandfather	Grandparent	Businessperson	Tertiary	1	0	1	1	1	NAWEC water	3	6	1	11.2	37	14	0	0	0	0	0	0	0	0	0	0	0	1	0	0	0	0	0	0	0	0
211	0	35	1	URR	0	1	Mother	1	Housewife	Secondary	1			Father	Father	Mechanic	Primary	0	1	1	1	1	NAWEC water	3	6	1	8.6	34	15	1	0	0	0	0	0	0	0	1	1	0	0	1	0	0	0	0	1	0	0
212	0	54	1	URR	0	1	Mother	1				Tailor	Quranic only (no formal education)	Mother	Mother	Tailor	Quranic only (no formal education)	0	0	1	1	1	NAWEC water	3	6	1	12.1	36	13	0	0	0	0	0	0	0	0	1	1	0	0	1	0	0	0	0	1	1	0
213	1	12	0	WR1	1	1	Mother	1	Businessperson	Secondary	1			Father	Father	Businessperson	Quranic only (no formal education)	0		1	1	1	NAWEC water	3	6	1	8	31	17	0	0		0	0	0	0	0	1	0	0	0	1	1	0	0	0	0	0	0
214	0	24	1	WR1	1	1	Mother	1	Tailor	Primary	0			Father	Father	Welding	Tertiary	1	1	1	0	1	NAWEC water	3	5	1	9.7	31	17.5	0	0	0	0	1	0	0	0	0	0	0	0	0	0	0	0	0	0	0	0
215	0	62	0	WR1	1	1	Mother	1	Petty Trader	Secondary	1			Father	Father	Businessperson	Quranic only (no formal education)	0	1	1	0	1	NAWEC water	3	5	1	13.8	40	16.2	0	0	0	0	0	0	0	0	0	1	0	0	0	0	0	0	0	0	0	0
216	0	27	0	WR1	1	0	Grandfather	3	Housewife	Secondary	1	Carpentry or masonry	Tertiary	Grandfather	Grandparent	Retired pharmacist	Secondary	1	0	1	1	1	NAWEC water	3	6	1	5.4	35	14.5	0	0	0	0	0	0	0	0	0	0	0	0	0	0	0	0	0	0	0	0
217	0	27	0	CRR	0	1	Mother	1	Farming or fishing business	None	0	Farmer other than herdsman	Quranic only (no formal education)	Grandfather	Grandparent	Farmer other than herdsman	Quranic only (no formal education)	0	0	0	0	0	Unprotected well	1	1	3	8.2	26	13.9	0	0	0	0	0	0	0	0	0	0	0		0	0	0	0	0	0	0	0
218	0	39	1	CRR	0	1	Mother	1	Farming or fishing business	Primary	0	Farmer other than herdsman	None	Grandfather	Grandparent	Farmer other than herdsman	Quranic only (no formal education)	0	0	0	0	0	Unprotected well	1	1	3	11.2	33	14	0	0	0	0	0	0	0	0		0	0	0	0	0	0	0	0	0	0	0
219	0	51	1	CRR	0	1	Mother	1	Farming or fishing business	Primary	0			Father	Father	Farmer other than herdsman	Quranic only (no formal education)	0	0	0	0	0	Unprotected well	1	1	3				0	0	0	0	0	0	0	0	1	0	0	1	0	0		0	0	0	0	0
220	0	38	1	URR	0	1	Mother	1	Housewife	Secondary	1	Transportation (driver etc.)	Secondary	Grandmother	Grandparent	Housewife	Quranic only (no formal education)	0	0	1	1	1	NAWEC water	3	6	1	15.4	40	15	0	0	0	0	0	0	0	0	0	0	0	0	0	0	0	0	0	0	0	0
221	0	34	0	URR	0	1	Mother	1	Housewife	Quranic Only	0	Optic nurse	Tertiary	Uncle	Non-relative	Businessperson	Quranic only (no formal education)	0	1	1	1	1	NAWEC water	3	6	1	6.3	34	14.5	0	0	0	0	1	0	0		0	0	0	0	0	0	0	0	0	0	0	0
222	0	7	0	URR	0	1	Mother	1	Businessperson	Quranic Only	0			Father	Father	Teacher	Tertiary	1	0	1	1	1	NAWEC water	3	6	1	7.8	26	13	0	0	0	0	0	0	0	0	0	0	1	0	0	0	0	1	0	0	0	0
223	1	18	1	WR1	1	1	Mother	1	Businessperson	Secondary	1			Father	Father	Teacher	Tertiary	1		1	1	1	NAWEC water	3	6	1				0	0		0	0	0	0	0	1	1	1	0	0	1	0	0	0	0	0	0
224	0	19	0	WR1	1	1	Mother	1	Housewife	Primary	0	Businessperson	Quranic only (no formal education)	Uncle	Non-relative	Businessperson	Quranic only (no formal education)	0	0	1	1	1	NAWEC water	3	6	1	9.5	88	14.5	0	0	0	0	0	0	0	0	0	0	0	1	0	0	0	0	0	0	0	0
225	0	54	1	WR1	1	1	Mother	1				Painter	Quranic only (no formal education)	Mother	Mother	Painter	Quranic only (no formal education)	0	1	1	1	1	NAWEC water	3	6	1	12.5	110	16.3	0	0	0	0	0	0	0	0	0	0	0	0	0	0	1	0	0	0	0	0
226	0	23	1	WR1	1	1	Mother	1	Forex bureau	Secondary	1	Civil servant	Tertiary	Grandmother	Grandparent	Businessperson	None	0	0	1	1	1	Bottled water	3	6	1	16.1	90	15.3	0	0	0	0	1	0	0	0	0	0	0	0	0	0	0	0	0	0	0	0
227	1	14	0	WR1	1	1	Mother	1	Housewife	Quranic Only	0			Father	Father	Tailoring	Quranic only (no formal education)	0		1	0	1	NAWEC water	3	5	1				0	0		0	0	0	0	0	1	0	1	0	0	1	0	0	0	0	0	0
228	0	13	0	WR1	1	0	Father	2	Housewife	Quranic Only	0			Father	Father	Police officer	Secondary	1	0	1	1	1	NAWEC water	3	6	1	9.1	70	15	0	0	0	0	1	0	0	0	0	0	0	0	0	0	0	0	0	0	0	0
229	0	51	0	WR1	1	1	Mother	1	Student	Tertiary	1	Businessperson	Secondary	Grandfather	Grandparent	Tailor	Quranic only (no formal education)	0	0	1	1	1	NAWEC water	3	6	1	12.8	102	14	0	0	0	0	0	0	0	0	0	1	0	1	0	0	0	0	0	0	0	0
230	0	7	1	WR1	1	0	Father	2	Petty Trader	Secondary	1			Father	Father	Soldier	Secondary	1	0	1	1	1	NAWEC water	3	6	1				0	0	0	0	0	0	0	0	0	0	0	0	0	0	0	0	0	0	0	0
231	0	50	0	WR1	1	0	Aunt	4	Housewife	Secondary	1	Farmer other than herdsman	Quranic only (no formal education)	Uncle	Non-relative	Driver	Quranic only (no formal education)	0	0	1	0	1	NAWEC water	3	5	1	14.1	97	15.1	0	0	0	0	0	0	0	0	0	0	0	0	0	0	0	0	0	0	0	0
232	1	19	1	WR1	1	0	Father	2	Housewife	Primary	0			Father	Father	Civil Servant	Tertiary	1		1	1	1	NAWEC water	3	6	1				0	0		0	0	0	0	0	1	0	1	0	0	1	0	0	0	0	0	0
233	0	24	1	WR2	1	1	Mother	1	Cleaner	Quranic Only	0	Hotelier	Secondary	Grandmother	Grandparent	Housewife	Primary	0	1	1	1	1	NAWEC water	3	6	1	12	33.1	15	0	0	0	0	1	0	0	0	1	0	1	0	0	0	0	0	0	0	0	0
234	0	24	0	WR2	1	1	Mother	1	Housewife	Secondary	1	Driver	Primary	Grandfather	Grandparent	Driver	Primary	0	0	1	1	1	NAWEC water	3	6	1	9.1	31	14	0	0	0	0	0	0	0	0	0	0	0	0	0	0	1	0	0	0	0	0
235	0	6	1	WR2	1	1	Mother	1	Housewife	Quranic Only	0	Tailor	Quranic only (no formal education)	Landlord	Non-relative	Businessperson	Primary	0	1	1	0	0	NAWEC water	3	4	2	6.4	24	13	0	0	0	0	1	0	0	0	0	1	0	0	0	0	0	0	0	0	0	0
236	0	35	0	WR1	1	1	Mother	1	Housewife	Quranic Only	0			Father	Father	Ceiling plastering	Quranic only (no formal education)	0	0	1	1	1	NAWEC water	3	6	1	12	90	14.9	0	0	0	0	0	0	0	0	0	0	0	0	0	0	0	0	0	0	0	0
237	1	60	1	WR2	1	0	Father	2	Housewife	Primary	0			Father	Father	Driver	Secondary	1		0	0	0	Private tube well or borehole	2	2	3	18.5	117	14	0	0		0	1	0	0	0	0	0	1	0	0	1	0	0	0	0	0	0
238	0	9	0	WR2	1	0	Father	2	Housewife	None	0			Father	Father	Businessperson	Primary	0	0	1	1	1	Private tube well or borehole	2	5	1	8	74	15	0	0	0	0	0	0	0	0	0	0	0	0	0	0	0	0	0	0	0	0
239	0	36	0	WR1	1	1	Mother	1	Housewife	Quranic Only	0			Father	Father	Agricultural	Secondary	1	1	1	1	1	NAWEC water	3	6	1	23.7	97	14.5	0	0	0	0	0	0	0	0	1	1	1	0	0	0	1	0	0	0	1	0
240	0	52	1	WR2	1	0	Sibling	5	Housewife	Quranic Only	0			Father	Father	GPA	Tertiary	1	0	1	1	1	Private tube well or borehole	2	5	1				0	0	0	0	1	0	0	0	0	0	0	0	0	0	0	0	0	0	0	0
241	0	86	0	WR1	1	1	Mother	1	Housewife	Quranic Only	0			Father	Father	Tailor	Primary	0	0	1	1	1	NAWEC water	3	6	1				0	0	0	0	0	0	0	0	0	1	0	0	0	0	0	0	0	0	0	0
242	0	15	0	WR2	1	1	Mother	1				Businessperson	None	Mother	Mother	Farmer other than herdsman	None	0	0	0	0	0	Private tube well or borehole	2	2	3	14	80	15	0	0	0	0	0	0	0	0	0	0	0	0	0	0	0	0	0	0	0	0
243	0	22	1	WR2	1	0	Father	2	Housewife	Primary	0			Father	Father	Driver	Secondary	1	0	1	1	1	Unprotected well	1	4	2	10.3	77	16	0	0	0	0	1	0	0	0	0	1	1	0	0	0	0	0	0	0	0	1
244	0	23	0	WR2	1	1	Mother	1	Housewife	Secondary	1	Driver	None	Grandfather	Grandparent	Farmer other than herdsman	None	0	0	1	1	1	NAWEC water	3	6	1	11.4	86	14.5	0	0	0	0	0	0	0	0	0	0	0	0	0	0	0	0	0	0	0
245	0	27	0	WR2	1	0	Guardian	5	Businessperson	Secondary	1			Father	Father	Accountant	Tertiary	1	0	1	1	1	NAWEC water	3	6	1	10.5	77	15	0	0	0	0	0	0	0	0	1	0	0	1	0	0	0	0	0	0	0	0
246	0	17	0	WR2	1	1	Mother	1	Housewife	Secondary	1			Father	Father	Electrician	Secondary	1	0	1	1	1	NAWEC water	3	6	1	10.8	78	13.6	0	0	0	0	0	0	0	0	0	0	0	0	0	0	0	0	0	0	0	0
248	1	43	0	WR1	1	1	Mother	1	Businessperson	Secondary	1			Father	Father	Mechanic	None	0		1	1	1	NAWEC water	3	6	1				0	0		0	0	0	0	0	0	0	0	0	0	0	0	0	0	0	0	0
249	0	22	0	WR1	1	1	Mother	1	Housewife	Tertiary	1			Father	Father	Teacher	Quranic only (no formal education)	0	1	1	1	1	NAWEC water	3	6	1	12.7	27.3	14	0	0	0	0	0	0	0	0	0	0	0	0	0	0	0	0	0	0	0	0
250	0	71	1	WR1	1	1	Mother	1	Housewife	Secondary	1			Father	Father	Businessperson	Secondary	1	1	1	1	1	NAWEC water	3	6	1	35.9	42.5	15.2	0	0	0	0	1	0	0	0			0	0	0	0	0		0	0	0	0
251	0	27	1	WR1	1	1	Mother	1	Businessperson	Tertiary	1			Father	Father	Welding	Secondary	1	1	1	1	1	NAWEC water	3	6	1	28.9	35	15.5	0	0	0	0	1	0	0	0	0	0	0	0		0		0	0	0	0	0
252	1	4	1	WR1	1	1	Mother	1	Housewife	Secondary	1			Father	Father	Religious leader	Quranic only (no formal education)	0		1	1	1	NAWEC water	3	6	1				0	0		0	0	0	0	0	0	0	0	1	0	1	0	0	1	0	1	0
253	0	23	0	WR1	1	1	Mother	1	Housewife	None	0			Father	Father	Businessperson	Secondary	1	1	1	1	1	NAWEC water	3	6	1	10.1	23.5	15.3	0	0	0	0	0	0	0	0	0	0	0	0	0	0	0	0	0	0	0	0
254	0	39	1	WR1	1	1	Mother	1	Businessperson	Quranic Only	0			Father	Father	Businessperson	Quranic only (no formal education)	0	0	1	1	1	NAWEC water	3	6	1	13.6	38	16.5	0	0	0	0	0	0	0	0	0	0	0	0	0	0	0	0	0	0	0	0
255	0	52	0	WR2	1	0	Father	2	Housewife	Primary	0			Father	Father	Company	Secondary	1	0	1	1	1	NAWEC water	3	6	1	14.4	38	15	0	0	0	0	0	0	0	0	0	1	0	0	0	0	0	0	0	0	0	0
256	0	56	1	WR2	1	1	Mother	1	Housewife	None	0			Father	Father	Teacher	Tertiary	1	0	0	0	0	Protected well (has a raised edge and usually a cover and lining)	2	2	3	14.7	40	15	0	0	0	0	0	0	0	0	1	1	1	0	0	0	0	0	0	1	0	0
257	1	17	1	WR1	1	1	Mother	1	Housewife	Quranic Only	0			Father	Father	Businessperson	Quranic only (no formal education)	0		1	1	1	NAWEC water	3	6	1				0	0		0	0	0	0	0	0	0	0	0	0	0	0	0	0	0	0	0
258	0	25	0	WR1	1	0	Grandmother	3	Housewife	Quranic Only	0	Marabout	Quranic only (no formal education)	Grandfather	Grandparent	Religious leader	Quranic only (no formal education)	0	0	1	1	1	NAWEC water	3	6	1	22.9	33	7	0	0	0	0	0	0	0	0	1	0	0	1	0	0	0	0	0	0	0	0
259	0	40	1	WR1	1	1	Mother	1	Businessperson	Secondary	1			Father	Father	Satellite installation	Secondary	1	0	1	1	1	NAWEC water	3	6	1	36.6	69	7.5	0	0	0	0	0	0	0	0	0	0	0	0	0	0	0	0	0	0	0	0
260	0	51	0	WR1	1	1	Mother	1	Housewife	Secondary	1			Father	Father	Businessperson	Tertiary	1	0	1	1	1	NAWEC water	3	6	1	27	36	5	0	0	0	0	0	0	0	0	0	1	0	0	0	0	0	0	0	0	0	0
261	0	74	1	WR1	1	0	Guardian	5	Beautician/hairdresser/etc.	Secondary	1	Tailor	Quranic only (no formal education)	Rented House	Non-relative	Businessperson	999	0	0	1	1	1	NAWEC water	3	6	1	21.4	117	16	0	0	0	0	0	0	0	0	1	1	0	1	1	0	0	0	0	0	1	0
262	1	6	1	WR1	1	0	Father	2	Businessperson	Secondary	1			Father	Father	Businessperson	Secondary	1		1	1	1	NAWEC water	3	6	1	8	65	15	0	0		0	0	0	0	0	1	1	0	0	0	1	0	0	0	0	0	0
263	0	25	1	WR1	1	1	Mother	1	Housewife	Secondary	1			Father	Father	Transportation (driver etc.)	Primary	0	0	1	1	1	NAWEC water	3	6	1	11.7	87	14.1	0	0	0	0	1	0	0	0	0	0	0	0	0	0	0	0	0	0	0	0
264	0	4	0	WR1	1	1	Mother	1	Housewife	Quranic Only	0			Father	Father	Transportation (driver etc.)	Secondary	1	0	1	0	1	NAWEC water	3	5	1	8.1	70	13	0	0	0	0	0	0	0	0	0	0	0	0	0	0	0	1	0	0	0	0
265	0	33	1	WR1	1	1	Mother	1	Housewife	Quranic Only	0			Father	Father	Transportation (driver etc.)	Quranic only (no formal education)	0	0	1	0	1	NAWEC water	3	5	1	10.7	77	14.5	0	0	0	0	0	0	0	0	1	0	0	0	0	0	0	0	0	0	0	0
266	0	4	1	WR1	1	1	Mother	1	Cleaner	None	0			Father	Father	Carpenter	None	0	0	1	1	0	NAWEC water	3	5	1	9	14.3	28	0	1	0	0	0	0	0	0	0	0	0	0	1	0	0	0	0	0	0	0
267	0	27	1	WR1	1	1	Mother	1				Businessperson	Tertiary	Mother	Mother	Businessperson	Tertiary	1	0	1	1	1	NAWEC water	3	6	1	14.3	39	13	0	0	0	0	1	0	0	0	1	0	0	0	0	0	1	1	0	0	0	0
268	0	98	1	WR1	1	1	Mother	1	Housewife	Secondary	1			Father	Father	Health worker	Tertiary	1	0	1	1	1	NAWEC water	3	6	1	20.8	128	14	0	0	0	0	0	0	0	0	0	0	0	0	0	0	0	0	0	0	0	0
269	0	92	0	WR1	1	0	Father	2	Housewife	None	0			Father	Father	Tailor	Primary	0	0	1	1	1	NAWEC water	3	6	1	18.5	132	16.9	0	0	0	0	0	0	0	0	0	0	0	0	0	0	0	0	0	0	0	0
270	1	10	0	WR1	1	0	Father	2	Housewife	None	0	Businessperson	Secondary	Grandfather	Grandparent	Not working	Quranic only (no formal education)	0		1	0	1	Bottled water	3	5	1				0	0		0	0	0	0	0	0	0	0	0	0	0	0	0	0	0	0	0
271	1	10	1	WR1	1	0	Father	2	Housewife	Secondary	1	Mechanic	Primary	Grandmother	Grandparent	Housewife	None	0		1	1	1	NAWEC water	3	6	1				0	0		0	0	0	0	0	0	0	0	0	0	0	0	0	0	0		0
272	1	128	0	URR	0	1	Mother	1	Farming or fishing business	Quranic Only	0			Father	Father	Health worker	Secondary	1		0	0	0	NAWEC water	3	3	2	19.5	49	16	0	0		0	0	0	0	0	0	0	0	0	0	1	0	0	0	1	0	0
273	0	9	1	URR	0	1	Mother	1	Farming or fishing business	Quranic Only	0	Farmer other than herdsman	Quranic only (no formal education)	Grandfather	Grandparent	Farmer other than herdsman	Quranic only (no formal education)	0	0	1	1	1	Public tap or standpipe	2	5	1	6.6	23	15	0	0	0	0	0	0	0	0	0	1	0	0	0	0	0	0	0	0	0	0
274	0	23	0	URR	0	1	Mother	1	Farming or fishing business	Primary	0			Father	Father	Businessperson	Quranic only (no formal education)	0	0	0	0	0	Public tap or standpipe	2	2	3	10.7	29	17	0	0	0	0	0	0	0	0	1	1	0	0	1	0	0	0	0	1	0	0
275	0	14	1	WR1	1	1	Mother	1	Housewife	Quranic Only	0			Father	Father	Civil servant	Secondary	1	0	1	1	1	NAWEC water	3	6	1	10	78	13.5	0	0	0	0	1	0	0	0	1	0	1	1	0	0	0	1	0	0	0	0
276	0	49	1	WR1	1	0	Father	2				Clerk	Secondary	Mother	Mother	Clerk	Secondary	1	0	1	1	1	NAWEC water	3	6	1	16.9	106	16.1	0	0	0	0	0	0	0	0	0	0	0	0	0	0	0	0	0	0	0	0
277	0	15	0	WR1	1	1	Mother	1	Teacher	Tertiary	1			Father	Father	Teacher	Tertiary	1	0	1	1	1	NAWEC water	3	6	1	13.5	73	15.2	0	0	0	0	0	0	0	0	0	0	0	0	0	0	0	0	0	0	0	0
278	1	19	0	WR1	1	1	Mother	1	Housewife	Secondary	1			Father	Father	Store keeper	Tertiary	1		1	1	1	NAWEC water	3	6	1	10.8	81	14.6	0	0		0	1	0	0	0	1	0	0	0	0	1	0	0	0	0	0	0
279	0	50	1	URR	0	0	Grandmother	3	Farming or fishing business	Quranic Only	0	Businessperson	Quranic only (no formal education)	Grandfather	Grandparent	Petty Trader	Quranic only (no formal education)	0	0	0	0	0	Private tube well or borehole	2	2	3	12.6	49.2	19	0	0	0	0	0	0	0	0	0	0	0	0	0	0	0	0	0	0	0	0
280	0	28	0	URR	0	1	Mother	1	Housewife	Quranic Only	0	Farmer	Quranic only (no formal education)	Grandfather	Grandparent	Farmer	Quranic only (no formal education)	0	0	1	1	1	Private tube well or borehole	2	5	1	10.3	45.6	16.2	0	0	0	0	0	0	0	0	0	0	0	0	0	0	0	0	0	0	0	0
281	0	35	1	URR	0	1	Mother	1	Petty Trader	Quranic Only	0	Watchman	Secondary	Uncle	Non-relative	Businessperson	Quranic only (no formal education)	0	0	0	0	0	Private tube well or borehole	2	2	3	13.6	41	16	0	0	0	0	0	0	0	0		0	0	0	0	0	0	0	0	0	0	0
282	0	39	1	URR	1	1	Mother	1	Farming or fishing business	None	0	Businessperson	Quranic only (no formal education)	Landlord	Non-relative	Businessperson	Quranic only (no formal education)	0	0	1	1	1	Public tap or standpipe	2	5	1	14.5	39	17	0	2	0	0	0	0	0	0	0	1	0	0	0	0	0	0	0	0	0	0
283	0	32	1	URR	0	1	Mother	1	Housewife	None	0	Student	Quranic only (no formal education)	Grandfather	Grandparent	Religious leader	Quranic only (no formal education)	0	0	1	1	1	Public tap or standpipe	2	5	1	11.6	35	15	0	0	0	0	0	0	0	0	1	0	0	0	1	0	0	0	0	0	0	0
284	0	31	0	URR	0	0	Father	2	Housewife	Quranic Only	0	Farmer other than herdsman	Quranic only (no formal education)	Grandmother	Grandparent	Farmer other than herdsman	Quranic only (no formal education)	0	0	1	1	1	Public tap or standpipe	2	5	1	11.7	35.5	13.5	0	2	0	0	0	0	0	0	1	0	1	0	1	0	0	0	0	1	0	0
285	1	41	1	URR	0	1	Mother	1	Farming or fishing business	Quranic Only	0	Farmer other than herdsman	Quranic only (no formal education)	Uncle	Non-relative	Farmer other than herdsman	Quranic only (no formal education)	0		1	1	1	Public tap or standpipe	2	5	1				1	2		0	0	0	0	0	1	0	1	1	0	1	0	0	0	0	1	0
286	0	27	1	URR	0	1	Mother	1	Housewife	Quranic Only	0	Businessperson	Quranic only (no formal education)	Uncle	Non-relative	Businessperson	Quranic only (no formal education)	0	0	1	1	1	Public tap or standpipe	2	5	1	20.3	97	15	0	2	0	0	0	0	0	0	0	0	0	1	0	0	0	0	0	0	0	0
287	0	28	1	URR	1	1	Mother	1	Cook	None	0	Health worker	Tertiary	Tenant	Non-relative	Housewife	Tertiary	1	0	1	1	1	Public tap or standpipe	2	5	1	15	35.7	15	0	0	0	0	0	0	0	0	0	1	0	0	0	0	0	0	0	0	0	0
288	0	11	1	URR	1	1	Mother	1	Housewife	Secondary	1	Businessperson	Vocational	Uncle	Non-relative	Businessperson	Vocational	0	0	1	1	1	Public tap or standpipe	2	5	1	8	27.5	15	0	0	0	0	0	0	0	0	0	0	0	0	0	0	0	0	0	0	0	0
289	0	65	1	URR	0	1	Mother	1	Housewife	Quranic Only	0			Father	Father	Businessperson	Quranic only (no formal education)	0	0	1	1	1	Public tap or standpipe	2	5	1	18	415	14.6	0	0	0	0	0	0	0	0	1	1	0	0	0	0	0	0	0	0	0	0
290	0	11	1	URR	0	1	Mother	1	Housewife	Quranic Only	0			Father	Father	Businessperson	Vocational	0	0	1	1	1	Public tap or standpipe	2	5	1	10.5	29	14.2	0	2	0	0	0	0	0	0	0	0	0	0	0	0	0	0	0	0	0	0
291	0	27	0	WR2	1	1	Mother	1	Housewife	None	0			Father	Father	Businessperson	None	0	0	0	0	0	Private tube well or borehole	2	2	3	9.5	95	14	0	0	0	0	0	0	0	0	0	0	0	0	0	0	0	0	0	0	0	0
292	1	12	0	WR1	1	1	Mother	1					Secondary	Mother	Mother		None	0		1	1	1	NAWEC water	3	6	1	10	83.5	14	0	0		0	1	0	0	0	0	0	0	0	0	1	0	1	0	0	0	0
293	1	29	0	URR	0	1	Mother	1	Housewife	Quranic Only	0	Businessperson	Quranic only (no formal education)	Grandfather	Grandparent	Businessperson	Quranic only (no formal education)	0		1	1	1	Public tap or standpipe	2	5	1				0	2		0	0	0	0	0	1	1	1	0	0	1		0	1	0	1	1
294	0	58	0	URR	0	1	Mother	1	Farming or fishing business	Quranic Only	0	Farmer other than herdsman	Quranic only (no formal education)	Grandfather	Grandparent	Farmer other than herdsman	Quranic only (no formal education)	0	1	1	1	1	Public tap or standpipe	2	5	1	18	45	15.5	0	0	0	0	0	0	0	0	1	1	0	0	0	0	0	0	0	0	0	0
295	1	58	1	URR	0	0	Father	2	Housewife	Vocational	0			Father	Father	Teacher	Tertiary	1		1	1	1	Private tube well or borehole	2	5	1				0	0		0	0	1	0	0	0	0	0	0	0	1	0	0	0	0	0	0
296	0	65	1	URR	0	1	Mother	1	Housewife	None	0			Father	Father	Farmer other than herdsman	None	0	0	1	0	0	Public tap or standpipe	2	3	2	11.6	95	19	0	0	0	0	0	0	0	0	0	0	0	0	0	0	0	0	0	0	0	0
297	0	27	1	WR1	1	1	Mother	1	Technician	Tertiary	1			Father	Father	Physical planning	Tertiary	1	0	1	1	1	NAWEC water	3	6	1	8	85	14	0	1	0	0	0	0	0	0	0	0	1	1	0	0	0	0	0	0	0	0
298	0	97	0	WR1	1	1	Mother	1	Cook	Tertiary	1	Forestry officer	Secondary	Uncle	Non-relative	Banker	Tertiary	1	0	1	0	1	NAWEC water	3	5	1	19.5	127	15.6	0	1	0	0	0	0	0	0	0	0	0	0	0	0	0	0	0	0	0	0
299	0	28	1	WR1	1	1	Mother	1	Teacher	Tertiary	1			Father	Father	Metrologise	Tertiary	1	0	1	1	0	NAWEC water	3	5	1	8	83	14.5	0	0	0	0	0	0	0	0	0	1	0	1	1	0	0	0	0	0	0	0
300	0	14	0	WR1	1	1	Mother	1	Businessperson	Secondary	1			Father	Father	Businessperson	Secondary	1	0	1	1	1	NAWEC water	3	6	1	7.8	70	12.8	1	0	0	0	1	0	0	0	0	0	0	0	0	0	0	0	0	0	0	0
301	0	27	1	WR1	1	1	Mother	1	Housewife	Secondary	1		Quranic only (no formal education)	Uncle	Non-relative		Secondary	1	0	1	1	1	NAWEC water	3	6	1	13	84	15	0	0	0	0	0	0	0	0	1	1	0	0	1	0	1	0	0	0	0	0
302	0	60	1	URR	0	1	Mother	1	Housewife	None	0			Father	Father	Farmer other than herdsman	Quranic only (no formal education)	0	1	1	0	1	Private tube well or borehole	2	4	2	12.5	41.5	15.5	1	0	0	0	0	0	0	0	1	1	0	0	1	0	0	0	0		0	0
303	0	57	0	WR1	1	1	Mother	1	Health worker	Tertiary	1			Father	Father	Businessperson	Secondary	1	0	1	1	1	NAWEC water	3	6	1	15.7	105	15.6	0	0	0	0	0	0	0	0	0	0	0	0	0	0	0	0	0	0	0	0
304	0	20	0	WR1	0	1	Mother	1				Businessperson	Secondary	Mother	Mother	Housewife	Tertiary	1	0	1	1	1	NAWEC water	3	6	1	8.8	30	13.8	0		0	0	1	0	0	0	1	0	0	0	0	0	1	0	0	0	0	0
305	0	21	0	WR1	1	1	Mother	1	Housewife	Quranic Only	0			Father	Father	Transportation (driver etc.)	Quranic only (no formal education)	0	0	1	1	1	NAWEC water	3	6	1	10.1	57	15	0	0	0	0	0	0	0	0	0	0	0	0	0	0	0	0	0	0	0	0
306	0	24	0	WR1	1	1	Mother	1	Housewife	Quranic Only	0	Carpentry or masonry	Quranic only (no formal education)	Aunt	Other relative	Housewife	None	0	0	1	1	1	NAWEC water	3	6	1	5.5	53	13	0	0	0	0	1	0	0	0	0	1	0	0	0	0	1	0	0	0	0	0
307	1	13	1	WR1	1	0	Father	2	Housewife	None	0			Father	Father		Quranic only (no formal education)	0		1	1	1	NAWEC water	3	6	1	6.7	83	13.2	0	0		0	1	0	0	0	1	0	0	1	0	1	0	0	0	0	0	0
308	0	20	0	WR1	1	1	Mother	1	Housewife	Quranic Only	0	Farmer other than herdsman	Secondary	Grandmother	Grandparent	Housewife	None	0	0	1	1	1	Private tube well or borehole	2	5	1	10.9	78	15.2	0	0	0	0	0	0	0	0	1	0	0	0	0	0	0	0	0	0	0	0
309	0	48	0	WR1	1	0	Sibling	5	Housewife	None	0			Father	Father		Quranic only (no formal education)	0	1	0	0	0	NAWEC water	3	3	2	19.4	109	16.4	0	0	0	0	0	0	0		0	0	0	0	0	0	0	0	0	0	0	0
310	0	95	1	WR1	1	0	Sibling	5	Businessperson	None	0			Father	Father	Teacher	Tertiary	1	0	1	0	1	NAWEC water	3	5	1	29.7	141	18.5	0	0	0	0	0	0	0	0		0	0	0	0	0	0	1	0	0	0	0
311	0	25	1	WR1	1	1	Mother	1	Housewife	Tertiary	1			Father	Father	Banker	Tertiary	1	0	1	1	1	Private tube well or borehole	2	5	1	7.1	84	13.5	0	0	0	0	0	0	0	0	0	0	0	0	0	0	0	0	0	0	0	0
312	1	14	1	WR1	1	1	Mother	1	Other	Tertiary	1			Father	Father	Civil Servant	Tertiary	1		1	1	1	Private tube well or borehole	2	5	1	10.8	72	14	0	1		0	0	0	0	0	1	0	1	1	0	0	0	0	0	0	0	0
313	0	35	1	WR1	1	1	Mother	1	Teacher	Tertiary	1			Father	Father	Civil Sarvent	Tertiary	1	0	1	1	1	Private tube well or borehole	2	5	1	12.5	94	13.5	0	1	0	0	0	0	0	0	1	1	0	0	0	0	1	0	0	0	1	0
314	0	72	0	WR1	1	1	Mother	1	Housewife	Quranic Only	0			Father	Father	Driver	Quranic only (no formal education)	0	0	0	0	0	NAWEC water	3	3	2	16.3	104	14	0	0	0	0	1	0	0	0	1	0	1	0	0	0	0	0	0	0	0	0
315	1	43	1	WR1	1	1	Mother	1	Cleaner	Primary	0			Father	Father	Mechanic	Tertiary	1		1	0	0	NAWEC water	3	4	2				0	0		0	0	0	0	0	1	0	1	0	0	0	0	0	0	1	0	0
316	1	12	1	URR	0	1	Mother	1	Housewife	Quranic Only	0	Farmer other than herdsman	Quranic only (no formal education)	Grandfather	Grandparent	Farmer other than herdsman	Quranic only (no formal education)	0		1	1	1	Public tap or standpipe	2	5	1				0	0		0	0	0	0	0	1	0	1	0	0	1		0	0	0
317	1	91	0	WR1	1	1	Mother	1				Petty Trader	Quranic only (no formal education)	Mother	Mother	Petty Trader	None	0		1	1	1	NAWEC water	3	6	1				2	0		0	0	0	0	0	1	0	1	0	0	0	0	0	0	0	0	0
318	0	9	0	WR1	1	1	Mother	1				Transportation (driver etc.)	Tertiary	Mother	Mother	Teacher	Tertiary	1	0	1	1	1	NAWEC water	3	6	1				0	0	0	0	0	0	0	0	0	0	0	0	0	0	0	0	0	0	0	0
319	0	22	0	WR1	1	0	Father	2	Farming or fishing business	Quranic Only	0			Father	Father	Religious leader	Quranic only (no formal education)	0	0	1	1	1	NAWEC water	3	6	1	30	41	13	0	0	0	0	0	0	0	0	0	0	0	0		0	0	0	0	0	0	0
320	0	26	1	WR1	1	1	Mother	1				Businessperson	Quranic only (no formal education)	Mother	Mother	Businessperson	Quranic only (no formal education)	0	1	1	1	1	NAWEC water	3	6	1	17	33	12.9	0	0	0	0	0	0	0	0	0	0	0	0	0	0	0	0	0	0	0	0
321	0	40	0	WR1	1	1	Mother	1	Housewife	Quranic Only	0	Carpentry or masonry	Secondary	Grandfather	Grandparent	Retired Civil servant	None	0	0	1	1	1	NAWEC water	3	6	1	18.1	109	17.9	0	0	0	0	0	0	0	0	1	1	0	0	0	0	0	0	0	0	0	0
322	0	19	0	WR1	1	1	Mother	1	Housewife	Secondary	1			Father	Father	Civil servant	Secondary	1	0	1	1	1	NAWEC water	3	6	1	10.5	77	17.8	0	0	0	0	0	0	0	0	0	0	0	0	0	0	0	0	0	0	0	0
323	0	20	0	WR1	1	1	Mother	1	Housewife	Quranic Only	0			Father	Father	Labourer	Quranic only (no formal education)	0	1	1	1	1	NAWEC water	3	6	1	5.1	68	14.3	0	0	0	0	0	0	0	0	0	0	0	0	0	0	0	1	0	0	0	0
324	0	38	1	URR	0	0	Grandmother	3	Farming or fishing business	Quranic Only	0	Businessperson	Quranic only (no formal education)	Grandfather	Grandparent	Farmer	Quranic only (no formal education)	0	0	1	1	1	Private tube well or borehole	2	5	1	17.6	40.1	15	0	0	0	0	0	0	0	0	0	0	0	0	1	0	0	0	0	0	0	0
325	1	7	1	WR1	0	0	Father	2	Housewife	Quranic Only	0			Father	Father	Businessperson	Quranic only (no formal education)	0		1	1	1	NAWEC water	3	6	1				0	1		0	0	0	0	0	1	0	1	0	0	1	0	0	0	0	0	0
[truncated: 42 more columns]

## Sheet: Dictionnary
Variables	Labels	Definition	Type	Categories
Identification number	Id	Identification number for the child	Numeric
Date of the interview	Date_Itw	Date of the interview	Numeric
(Is the child a CASE or a CONTROL?)	Case	Is the child a CASE or a CONTROL?	Binary	Yes = 1; No = 0
Age in months	Agemths	Age in months of the child recruited	Numeric
Child's sex	Childsex	Child's sex	Binary	Female Male
Nationality of child	Childnat	Nationaltity of the child	Categorical	Gambian Dual citizen Non-Gambian
Main ethnic group of child	Childethng	Main ethnic group of child	Categorical	Fula Mandinka Manjago Jola Wollof Other, please specify: Serer
Main ethnic group of child recoded	Childethng_recod	Main ethnic group of child	Categorical	Mandinka Fula Sarahuleh Wollof Jola Other
(Child's region)	Childrgn	Region where the child resided	Nominal	WR1 WR2 URR CRR LRR NBWR
(Is the child's residence urban?)	Urban	Is the child's residence urban ?	Binary	Yes = 1; No = 0
Relationship of caregiver to child	RCrgvChild	Relationship of caregiver to child	Categorical	Child Mother Father Grandmother Grandfather Aunt Uncle Sibling Other
Relationship of caregiver to child	RCrgvChild_recod	Relationship of caregiver to child	Categorical	Mother Father Grandparent Other relatives Non-relatives
Is the caregiver the mother?	Caregiver	Is the caregiver the mother of the child ?	Binary	Yes = 1; No = 0
Mother's main occupation (choose single best match for main occupation)	Mothrocuup	Mother's main occupation (choose single best match for main occupation)
Mother's education level	Mothreduc	Mother's education level	Categorical	None Quranic Primary Secondary Tertiary Vocational
Mother's education level - high school	Educ_Mthr2	Has the mother reached high school (Secondary and higher)	Binary	None Primary Secondary Tertiary
Father's main occupation (choose single best match for main occupation)	Fathroccup	Father's main occupation	Nominal	Farmer Pastoralist Childcare or education outside the home Patient care in healthcare setting [] community [] facility Food preparation outside the home Sanitation worker Other handling of raw meat outside the home (e.g. butcher, meatpacker) Other regular interactions with animal (e.g. cart animals, raising animals for pets)
Father's education level	Fathreduc	Father's education level	Categorical	None Quranic Primary Secondary Tertiary Vocational
Who is the head of the household?	Headfmly	Who is the head of the household?	Categorical	Mother Father Grandmother Grandfather Aunt Uncle Sibling Other, please specify
Who is the head of the household recoded?	Headfmly_recod	Who is the head of the household recoded ?	Categorical	Father Mother Grandparent Other relatives Non-relatives
Head of household's main occupation (choose single best match for main occupation)	Headoccup	Head of household's main occupation (choose single best match for main occupation)	Categorical	Labourer Peasant Professional Trader Other Missing
Head of household's education (choose single best match for main occupation)	Head_educ	Head of household's education (choose single best match for main occupation)	Categorical	None Quranic Primary Secondary Tertiary Vocational
Head of household's education recoded	Educ_Hd2	Head of household's education recoded	Categorical	None Primary Secondary Tertiary
Was there flooding at home or at the water source from around the time of Tabaski (or the beginning of the rainy season) until about the start of the school year (about the end of the rainy season)?	Floodinghm	Was there flooding at home or at the water source from around the time of Tabaski (or the beginning of the rainy season) until about the start of the school year (about the end of the rainy season)?	Binary	Yes = 1; No = 0
Does the household have electricity?	Electricity	Does the household have electricity?	Binary	Yes = 1; No = 0
Does the household have a refrigerator?	Refrigerator	Does the household have a refrigerator?	Binary	Yes = 1; No = 0
Does the household have a television?	Television	Does the household have a television?	Binary	Yes = 1; No = 0
What is the household’s PRIMARY water source for drinking (choose one)?	Primwtsrce	What is the household’s PRIMARY water source for drinking (choose one)?	Nominal	Bottled water NAWEC water Private tube well borehole Protected well Public tap or Standpipe Unprotected well
Score of the water primary source	Primwtsrce_recod	Score of the water primary source	Likert-scale	1 = Low water score 2 = Mild water score 3 = High water score
Income score	level_income	Created of the income variable - composite of the variables Electricity, Refrigerator, Television and Primary source	Likert-scale	1 to 6
Categorisation of the income level	levelincome_recod	Categorisation of the income level	Likert-scale	1 = Low income 2 = Middle income 3 = High income
(Weight [measured in kg])	Weight	(Weight [measured in kg])	Numeric
(Height [measured in cm])	Height	(Height [measured in cm])	Numeric
(Mid-arm circumference (measured in cm])	Muac	(Mid-arm circumference (measured in cm])	Numeric
Has the child been diagnosed with malnutrition? (Write NO if they were treated and RECOVERED before the study period, that is before Tabaski)	Malnutrition	Has the child been diagnosed with malnutrition? (Write NO if they were treated and RECOVERED before the study period, that is before Tabaski)	Binary	Yes = 1; No = 0
Prematurity (born before 36 weeks or 8 months of pregnancy)?	Prematurity	Prematurity (born before 36 weeks or 8 months of pregnancy)?	Binary	Yes = 1; No = 0
Has a health worker ever told you the child has kidney disease?	HwAKI	Has a health worker ever told you the child has kidney disease?	Binary	Yes = 1; No = 0
Has a health worker ever told you the child has liver disease?	HwtoldLD	Has a health worker ever told you the child has liver disease?	Binary	Yes = 1; No = 0
(Is there at least one medicine to enter?)	Medicine_1	(Is there at least one medicine to enter?)	Binary	Yes = 1; No = 0
Did the child have major surgery?	Did_Surgery	Did the child have major surgery?	Binary	Yes = 1; No = 0
Did the child experience major trauma or injury that required being hospitalized??	Did_Hospit	Did the child experience major trauma or injury that required being hospitalized??	Binary	Yes = 1; No = 0
Did the child receive any bites or stings from any wild animals, such as snakes, spiders or scorpions?	Did_Scorpions	Did the child receive any bites or stings from any wild animals, such as snakes, spiders or scorpions?	Binary	Yes = 1; No = 0
Was the child suffered from Fever during the outbreak?	Fever	Was the child suffered from Fever during the outbreak?	Binary	Yes = 1; No = 0
Was the child coughing during the outbreak?	Cough	Was the child coughing during the outbreak?	Binary	Yes = 1; No = 0
Was the child vomitted during the outbreak?	Vomiting	Was the child vomitted during the outbreak?	Binary	Yes = 1; No = 0
Did the child lost appetite during the outbreak?	Los_Appetite	Did the child lost appetite during the outbreak?	Binary	Yes = 1; No = 0
Was the child suffered from a runny nose during the outbreak?	Run_Nose	Was the child suffered from a runny nose during the outbreak?	Binary	Yes = 1; No = 0
Was the child suffered from anuria during the outbreak?	Anuria	Was the child suffered from anuria during the outbreak?	Binary	Yes = 1; No = 0
Was the child suffered from a chest pain during the outbreak?	Che_Pain	Was the child suffered from a chest pain during the outbreak?	Binary	Yes = 1; No = 0
Was the child suffered from rash during the outbreak?	Rash	Was the child suffered from rash during the outbreak?	Binary	Yes = 1; No = 0
Was the child had a shock breath during the outbreak?	Sho_Breath	Was the child had a shock breath during the outbreak?	Binary	Yes = 1; No = 0
Did a malaria was diagnosed during the outbreak?	Dia_Malaria	Did a malaria was diagnosed during the outbreak?	Binary	Yes = 1; No = 0
Was the child suffered from wheezing during the outbreak?	Wheezing	Was the child suffered from wheezing during the outbreak?	Binary	Yes = 1; No = 0
Bloody diarrhea	Blooddr	Bloody diarrhea	Binary	Yes = 1; No = 0
Abdominal pain	Abd_Pain	Abdominal pain	Binary	Yes = 1; No = 0
Palpitations (feeling of irregular heartbeat)	Palpitations	Palpitations (feeling of irregular heartbeat)	Binary	Yes = 1; No = 0
Jaundice or yellow eye or skin discoloration	Jau_Discoloration	Jaundice or yellow eye or skin discoloration	Binary	Yes = 1; No = 0
Did the child ACTUALLY TAKE paracetamatol at ANY TIME between a week before their problems with urination up until the time they died (or recovered if the child did not die)?	Acetaminophen	Did the child ACTUALLY TAKE aspirin at ANY TIME between a week before their problems with urination up until the time they died (or recovered if the child did not die)?	Binary	Yes = 1; No = 0
Did the child ACTUALLY TAKE aspirin for fever or pain at ANY TIME between a week before their problems with urination up until the time they died (or recovered if the child did not die)?	Asp_Pain	Did the child ACTUALLY TAKE aspirin for fever or pain at ANY TIME between a week before their problems with urination up until the time they died (or recovered if the child did not die)?	Binary	Yes = 1; No = 0
Did the child ACTUALLY TAKE ibruprofen at ANY TIME between a week before their problems with urination up until the time they died (or recovered if the child did not die)?	Ibuprofen_pain	Did the child ACTUALLY TAKE ibruprofen at ANY TIME between a week before their problems with urination up until the time they died (or recovered if the child did not die)?	Binary	Yes = 1; No = 0
Diclofenac, e.g. ‘Diclodenk’ suppositories, taken for pain and swelling	Diclo_Swelling	Diclofenac, e.g. ‘Diclodenk’ suppositories, taken for pain and swelling	Binary	Yes = 1; No = 0
Did the child ACTUALLY TAKE diphen at ANY TIME between a week before their problems with urination up until the time they died (or recovered if the child did not die)?	Diphen	Did the child ACTUALLY TAKE diphen at ANY TIME between a week before their problems with urination up until the time they died (or recovered if the child did not die)?	Binary	Yes = 1; No = 0
The child took an anti inflamatory drug during the period of the outbreak	ATI_Given	Created variable to define if the child took during the outbreak period any anti inflamatory drugs	Binary	Yes = 1; No = 0
Did the child take any drugs for infection (THESE PHOTOS ARE EXAMPLES - ANY MEDICINES TAKEN FOR INFECTION COUNT.)	Drugs_infection	Did the child take any drugs for infection (THESE PHOTOS ARE EXAMPLES - ANY MEDICINES TAKEN FOR INFECTION COUNT.)	Binary	Yes = 1; No = 0
Had the child taken any drug with Amoxicillin (e.g. ‘AmoxiClav-Denk’, ‘AniMox’, ‘Curam’, ‘Emoxin’, ‘Genclav’, ‘Leximox’)	Amoxy	If they took any drugs for infection, I'm now going to read the following list and you tell me which if any of them were given/Amoxicillin (e.g. ‘AmoxiClav-Denk’, ‘AniMox’, ‘Curam’, ‘Emoxin’, ‘Genclav’, ‘Leximox’)	Binary	Yes = 1; No = 0
If they took any drugs for infection, I'm now going to read the following list and you tell me which if any of them were given/Ampicillin (e.g. ‘Amciclox’, ‘Lexpiclox’)	Ampi	If they took any drugs for infection, I'm now going to read the following list and you tell me which if any of them were given/Ampicillin (e.g. ‘Amciclox’, ‘Lexpiclox’)	Binary	Yes = 1; No = 0
If they took any drugs for infection, I'm now going to read the following list and you tell me which if any of them were given/Penicillin	Penicillin	If they took any drugs for infection, I'm now going to read the following list and you tell me which if any of them were given/Penicillin	Binary	Yes = 1; No = 0
If they took any drugs for infection, I'm now going to read the following list and you tell me which if any of them were given/Cefalexin (e.g. ‘Felexin’)	Cefalexin	If they took any drugs for infection, I'm now going to read the following list and you tell me which if any of them were given/Cefalexin (e.g. ‘Felexin’)	Binary	Yes = 1; No = 0
If they took any drugs for infection, I'm now going to read the following list and you tell me which if any of them were given/Cloxacillin (e.g. ‘Amciclox’, ‘Lexpiclox’)	Cloxacillin	If they took any drugs for infection, I'm now going to read the following list and you tell me which if any of them were given/Cloxacillin (e.g. ‘Amciclox’, ‘Lexpiclox’)	Binary	Yes = 1; No = 0
If they took any drugs for infection, I'm now going to read the following list and you tell me which if any of them were given/Flucloxacillin (e.g. ‘Fucanol’)	Flucloxacillin	If they took any drugs for infection, I'm now going to read the following list and you tell me which if any of them were given/Flucloxacillin (e.g. ‘Fucanol’)	Binary	Yes = 1; No = 0
If they took any drugs for infection, I'm now going to read the following list and you tell me which if any of them were given/Cefuroxime	Cefuroxime	If they took any drugs for infection, I'm now going to read the following list and you tell me which if any of them were given/Cefuroxime	Binary	Yes = 1; No = 0
If they took any drugs for infection, I'm now going to read the following list and you tell me which if any of them were given/Ceftriaxone	Ceftriaxone	If they took any drugs for infection, I'm now going to read the following list and you tell me which if any of them were given/Ceftriaxone	Binary	Yes = 1; No = 0
If they took any drugs for infection, I'm now going to read the following list and you tell me which if any of them were given/Ciprofloxacin (e.g. 'Ceflox')	Ciprofloxacin	If they took any drugs for infection, I'm now going to read the following list and you tell me which if any of them were given/Ciprofloxacin (e.g. 'Ceflox')	Binary	Yes = 1; No = 0
If they took any drugs for infection, I'm now going to read the following list and you tell me which if any of them were given/Gentamicin	Gentamicin	If they took any drugs for infection, I'm now going to read the following list and you tell me which if any of them were given/Gentamicin	Binary	Yes = 1; No = 0
If they took any drugs for infection, I'm now going to read the following list and you tell me which if any of them were given/Cotrimoxazole (e.g. 'Septrim')	Cotrimoxazole	If they took any drugs for infection, I'm now going to read the following list and you tell me which if any of them were given/Cotrimoxazole (e.g. 'Septrim')	Binary	Yes = 1; No = 0
If they took any drugs for infection, I'm now going to read the following list and you tell me which if any of them were given/Ofloxacin	Ofloxacin	If they took any drugs for infection, I'm now going to read the following list and you tell me which if any of them were given/Ofloxacin	Binary	Yes = 1; No = 0
If they took any drugs for infection, I'm now going to read the following list and you tell me which if any of them were given/Vancomycin	Vancomycin	If they took any drugs for infection, I'm now going to read the following list and you tell me which if any of them were given/Vancomycin	Binary	Yes = 1; No = 0
If they took any drugs for infection, I'm now going to read the following list and you tell me which if any of them were given/Any other drugs for infection not mentioned here, if known (describe)	Other_drugs_infec	If they took any drugs for infection, I'm now going to read the following list and you tell me which if any of them were given/Any other drugs for infection not mentioned here, if known (describe)	Binary	Yes = 1; No = 0
The child took an antibiotics drug during the period of the outbreak	ATB_Given	The child took an antibiotics drug during the period of the outbreak	Binary	Yes = 1; No = 0
Promethazine Oral Solution BP, given for vomiting - (FOR THIS QUESTION, THE MEDICINE TAKEN MUST BE THE **EXACT** ONE IN THE PHOTO)	Promethazine	Promethazine Oral Solution BP, given for vomiting - (FOR THIS QUESTION, THE MEDICINE TAKEN MUST BE THE **EXACT** ONE IN THE PHOTO)	Binary	Yes = 1; No = 0
Any other brand of promethazine syrup (e.g. ‘Phenergan’) or any other medicine for vomiting (THIS PHOTO IS AN EXAMPLE - ANY BRAND WITH THIS ACTIVE INGREDIENT COUNTS.)	Other_brand_Promethazine	Any other brand of promethazine syrup (e.g. ‘Phenergan’) or any other medicine for vomiting (THIS PHOTO IS AN EXAMPLE - ANY BRAND WITH THIS ACTIVE INGREDIENT COUNTS.)	Binary	Yes = 1; No = 0
Multivitamin syrup (THIS PHOTO IS AN EXAMPLE - BRAND OF MULTIVITAMIN SYRUP COUNTS.)	Multivitamin	Multivitamin syrup (THIS PHOTO IS AN EXAMPLE - BRAND OF MULTIVITAMIN SYRUP COUNTS.)	Binary	Yes = 1; No = 0
Kofexmalin Baby Cough syrup - (FOR THIS QUESTION, THE MEDICINE TAKEN MUST BE THE **EXACT** ONE IN THE PHOTO)	Kofexmalin	Kofexmalin Baby Cough syrup - (FOR THIS QUESTION, THE MEDICINE TAKEN MUST BE THE **EXACT** ONE IN THE PHOTO)	Binary	Yes = 1; No = 0
MaKOFF Cough syrup - (FOR THIS QUESTION, THE MEDICINE TAKEN MUST BE THE **EXACT** ONE IN THE PHOTO)	MaKOFF	MaKOFF Cough syrup - (FOR THIS QUESTION, THE MEDICINE TAKEN MUST BE THE **EXACT** ONE IN THE PHOTO)	Binary	Yes = 1; No = 0
Magrip n Cold syrup - (FOR THIS QUESTION, THE MEDICINE TAKEN MUST BE THE **EXACT** ONE IN THE PHOTO)	Magrip	Magrip n Cold syrup - (FOR THIS QUESTION, THE MEDICINE TAKEN MUST BE THE **EXACT** ONE IN THE PHOTO)	Binary	Yes = 1; No = 0
Any other cough syrup not already listed above	Other_csyrp	Any other cough syrup not already listed above	Binary	Yes = 1; No = 0
Any medicines given to make the child urinate?	Urinate_med	Any medicines given to make the child urinate?	Binary	Yes = 1; No = 0
Any drugs for mental health problems or to calm the child down?	Drug_mhealth	Any drugs for mental health problems or to calm the child down?	Binary	Yes = 1; No = 0
Did they swallow any pesticides such as Sniper (chemicals used to kill insects on farm fields but also sometimes used in the house), or get enough of it on their skin that it made them sick? (THIS PHOTO IS AN EXAMPLES - ANY BRAND OF PESTICIDE COUNTS)	Pesticides	Did they swallow any pesticides such as Sniper (chemicals used to kill insects on farm fields but also sometimes used in the house), or get enough of it on their skin that it made them sick? (THIS PHOTO IS AN EXAMPLES - ANY BRAND OF PESTICIDE COUNTS)	Binary	Yes = 1; No = 0
Were they exposed to herbicides (chemicals used to kill weeds or unwanted plants)?	Herbicides	Were they exposed to herbicides (chemicals used to kill weeds or unwanted plants)?	Binary	Yes = 1; No = 0
Traditional medications taken by mouth, including herbs, mushrooms, or animal parts (describe)	Tradi_oralmed	Traditional medications taken by mouth, including herbs, mushrooms, or animal parts (describe)	Binary	Yes = 1; No = 0
Did they take ANY other medicines or treatments taken by mouth that you can remember?	Other_oralmed	Did they take ANY other medicines or treatments taken by mouth that you can remember?	Binary	Yes = 1; No = 0
Had the child consumed any industrial chemicals?	Industrial_chemicals	Had the child consumed any industrial chemicals?	Binary	Yes = 1; No = 0
Had the child consumed any natural toxins?	Natural_toxins	Did the child consumed any natural toxins	Binary	Yes = 1; No = 0
The child consumed some concomittant drugs	Concomittant_drugs	The child consumed some concomittant drugs	Binary	Yes = 1; No = 0
Exposure variable	Exposure_adulterated_med	Created variable to define the exposure to adultarated medicines	Binary	Yes = 1; No = 0
